# Supplementary material for: Gut virome and metabolic associations in patients with acute pancreatitis
Source: mSystems. 2026 Mar 6;11(3):e01400-25. doi: 10.1128/msystems.01400-25 (PMC13011395; doi:10.1128/msystems.01400-25)
Supplement: Supplemental tables — Tables S1 to S7. [file msystems.01400-25-s0002.xlsx]

## Sheet: Table S1
Supplementary Table S1 | Metadata of study samples, including disease status, etiology, and severity
ID	Group	pathogen	severity	WBC (4~10)	%NEUT (40~75)	ALT (0~40)	AST (0~40)	ALP (42~140)	TB (2~20)	DB (0~6)	CHOL (2.8~5.2)	TG (<1.7)	Glu (3.9~6.1)	Urea (2.9~8.2)	Gender	Age (year)	BMI (kg/m2)
AP001	AP	ABP	MAP	11.6	78.8	19	14	84	12.7	3.7	5.42	0.65	7.02	NA	female	47	21.09
AP002	AP	ABP	MAP	NA	NA	NA	NA	NA	NA	NA	NA	NA	NA	NA	female	31	17.15
AP003	AP	AHP	MAP	9.07	65.5	22	29	56	19.3	NA	3.83	4.05	7.6	3.94	male	35	27.68
AP004	AP	ABP	MAP	14.41	87.2	13	12	91	11.8	2.2	NA	NA	4.59	3.24	male	48	22.22
AP005	AP	AHP	MSAP	9.6	89.9	NA	NA	NA	NA	NA	15.75	24.08	8.48	7.12	male	20	18.29
AP006	AP	ABP	MAP	8.32	69.2	137	68	138	16.8	8.8	4.97	1.07	3.63	5.96	female	25	23.59
AP007	AP	ABP	MAP	NA	85.3	783	426	193	37.9	NA	NA	NA	6.8	NA	female	34	22.15
AP008	AP	APN	MAP	8.26	73.1	69	160	859	325.8	284.8	NA	NA	4.54	8.01	male	75	30.28
AP009	AP	ABP	MSAP	15.6	80	NA	NA	NA	NA	NA	NA	NA	14.06	NA	female	63	21.02
AP010	AP	APN	MAP	6.5	73.2	9	13	NA	6.8	2.4	5.07	7.1	6.69	4.52	female	74	21.23
AP011	AP	APN	MAP	NA	NA	305	160	414	169.5	138.1	NA	NA	7.9	NA	female	64	19.63
AP012	AP	APN	MAP	NA	NA	NA	NA	NA	NA	NA	NA	NA	6.36	NA	female	72	21.62
AP013	AP	APN	MAP	NA	NA	72	NA	NA	NA	NA	NA	1.73	NA	NA	male	62	20.69
AP014	AP	AHP	MAP	22.92	91.5	42	25	112	27.8	5.4	9.03	11.7	7.66	4.68	male	31	31.71
AP015	AP	ABP	MSAP	16.33	89.3	143	66	NA	28.4	11.2	NA	NA	8.34	NA	male	64	22.14
AP016	AP	ABP	MAP	10.24	93.1	146	182	292	37.2	22.6	4.19	0.93	11.84	3.42	female	52	20.7
AP017	AP	ABP	MSAP	5.43	76.5	NA	78	NA	30.9	NA	5.36	4.39	7.25	NA	male	64	23.67
AP018	AP	APN	SAP	NA	NA	NA	NA	NA	NA	NA	NA	NA	NA	NA	female	42	20.31
AP019	AP	ABP	MAP	NA	79.3	NA	NA	NA	NA	NA	NA	NA	8.66	12.03	female	78	19.77
AP020	AP	APN	MAP	NA	NA	NA	NA	NA	NA	NA	NA	NA	NA	NA	male	68	19.9
AP021	AP	ABP	MSAP	9.85	83.6	58	126	80	6.7	5.5	NA	NA	4.28	2.89	male	50	21.95
AP022	AP	ABP	SAP	7.27	48.1	40	30	69	12.8	9.8	NA	NA	5.31	3.53	male	47	18.83
AP023	AP	ABP	SAP	9.95	91	138	53	169	25.7	8.3	2.59	4.01	8.38	10.73	female	36	21.56
AP024	AP	ABP	SAP	13.41	75.8	610	528	250	44	35.3	4.35	0.77	6	4.57	male	44	27
AP025	AP	ABP	SAP	7.61	86.1	54	48	56	31.4	13.7	2.34	1.78	NA	5.21	female	53	21.36
AP026	AP	ABP	SAP	32.69	91.4	76	86	77	40.1	18.9	6.09	6.17	4.53	10.36	male	42	NA
AP027	AP	others	SAP	NA	NA	NA	NA	NA	NA	NA	NA	NA	NA	NA	male	70	NA
AP028	AP	others	MSAP	32.24	88.7	23	38	211	12.5	3.6	3.35	1.11	8.3	6.2	male	17	16.78
AP029	AP	ABP	MSAP	19.57	86.5	27	29	109	13.1	7.3	4.94	2.09	8.96	5.24	male	30	NA
AP030	AP	ABP	SAP	11.21	80	70	129	63	34.5	19.8	3.21	2.24	5.64	6.78	male	28	NA
AP031	AP	ABP	MSAP	19.23	83.5	39	19	49	71.7	17.8	3.44	2.99	6.09	4.52	male	44	NA
AP032	AP	ABP	MSAP	10.38	90.4	54	44	59	27.1	9.1	2.19	0.88	8.01	4.06	female	31	NA
AP033	AP	ABP	SAP	11.05	92.8	38	47	111	59.4	41.7	1.89	1.25	5.39	3.83	female	56	NA
AP034	AP	ABP	MSAP	16.8	81.8	27	25	75	134.2	26.7	1.79	1.27	6.32	11.3	male	47	NA
AP035	AP	others	SAP	6.34	82.7	36	50	20	15.8	4.7	3.18	1.97	6.7	5.07	male	39	NA
AP036	AP	ABP	SAP	15.4	89.3	31	18	71	46.1	12	3.03	1.79	8.35	7.61	male	62	NA
AP037	AP	others	SAP	9.05	NA	168	85	184	174.9	29.1	6.54	2.34	8.12	4.49	female	65	NA
AP038	AP	AHP	SAP	9.57	77.4	NA	49	NA	30.6	9.1	5.31	7.12	9.19	NA	female	31	NA
AP039	AP	ABP	MAP	15.58	91.8	70	75	NA	176.4	28.8	NA	NA	8.2	9.85	male	79	25.35
AP040	AP	AHP	MSAP	NA	82	NA	10	NA	33.3	10.2	10.34	NA	12.79	NA	male	24	27.47
AP041	AP	ABP	MAP	NA	NA	99	65	62	7.4	4	NA	NA	8	5.42	female	78	26.71
AP042	AP	ABP	MAP	13.12	94.7	NA	141	NA	70.9	57.4	NA	NA	9.01	NA	male	70	24.51
AP043	AP	AHP	MSAP	12.55	89.6	35	NA	NA	NA	NA	NA	2.19	10.2	3.68	male	45	28.08
AP044	AP	ABP	MSAP	10.16	87.1	NA	NA	NA	NA	NA	7.13	3.37	9.76	NA	female	39	27.73
AP045	AP	others	MAP	NA	NA	NA	NA	NA	NA	NA	6.54	NA	NA	NA	female	73	17.19
AP046	AP	ABP	MSAP	10.49	90.9	NA	NA	NA	19.3	NA	NA	NA	12.58	8.24	male	76	22.32
AP047	AP	AHP	MSAP	11.61	83.6	NA	49	NA	NA	NA	15.66	15.95	10.78	NA	male	43	30.67
AP048	AP	ABP	MSAP	NA	94.7	321	307	224	123.3	87.1	NA	NA	NA	NA	male	59	25.95
AP049	AP	ABP	MAP	NA	NA	NA	50	NA	NA	NA	24.8	2.95	NA	NA	male	36	19.59
AP050	AP	AHP	MSAP	17.69	89.4	NA	NA	NA	NA	NA	9.26	13.54	18.03	NA	male	29	25.95
AP051	AP	ABP	MSAP	16.23	80	51	60	98	17.1	7	3.43	6.2	5.47	3.24	male	48	18.78
AP052	AP	ABP	MAP	14.8	80.5	187	64	NA	NA	NA	NA	NA	6.25	NA	female	59	27.12
AP053	AP	others	MSAP	9.57	92.4	1121	775	252	186.7	NA	NA	NA	9.29	9.4	male	67	21.77
AP054	AP	ABP	MAP	14.43	92.6	113	99	134	130.1	NA	NA	NA	NA	NA	female	60	25.71
AP055	AP	AHP	MSAP	15.99	83.7	NA	NA	NA	NA	NA	6.6	20.15	11.72	NA	male	37	26.31
AP056	AP	ABP	MSAP	10.48	89.5	343	524	NA	44.2	NA	NA	NA	NA	NA	male	71	24.68
AP057	AP	ABP	MSAP	11.16	82	NA	36	NA	18.7	NA	NA	NA	6.15	2.6	female	65	27.33
AP058	AP	ABP	MAP	9.82	74.5	NA	NA	NA	NA	NA	5.26	5.45	NA	NA	male	34	24.22
AP059	AP	ABP	MAP	NA	75.7	152	86	NA	24.1	9.8	NA	NA	NA	NA	female	56	24.46
AP060	AP	ABP	MAP	11.56	90.2	168	181	NA	24.9	NA	NA	NA	8.97	NA	female	59	21.22
AP061	AP	ABP	MAP	8.91	79.3	NA	NA	NA	37.4	NA	NA	NA	NA	NA	male	60	24.21
AP062	AP	ABP	MAP	11.91	87.7	295	NA	134	41.6	21.1	NA	NA	NA	NA	male	68	33.43
AP063	AP	ABP	MAP	12.42	84.5	521	396	149	34.4	NA	NA	NA	7.45	NA	female	46	23.66
AP064	AP	ABP	MAP	NA	77.3	118	146	NA	33.5	10.2	NA	NA	NA	NA	male	51	25.65
AP065	AP	ABP	MAP	30.54	86.2	100	94	NA	NA	NA	NA	NA	8.36	NA	male	61	26.12
AP066	AP	others	MAP	12.16	80.1	NA	NA	NA	NA	NA	NA	NA	7.04	NA	male	36	26.99
AP067	AP	ABP	MAP	13.79	85.7	211	55	101	NA	NA	NA	NA	NA	NA	female	45	26.57
AP068	AP	ABP	MAP	12.62	62	59	84	85	7.5	NA	NA	NA	6.5	5.25	male	34	24.49
AP069	AP	AHP	MSAP	9.97	87.3	NA	62	133	22.5	NA	8.15	10.25	9.32	NA	male	31	29.59
AP070	AP	ABP	MAP	14.7	93.8	NA	NA	NA	NA	NA	NA	NA	7.34	2.45	female	28	22.31
AP071	AP	AHP	MAP	13.4	79.9	NA	NA	NA	NA	NA	11.5	7.26	4.79	NA	female	56	23.03
AP072	AP	others	MAP	NA	NA	77	NA	NA	26.1	NA	6.01	5.32	6.89	NA	male	44	25.71
AP073	AP	AHP	MAP	11.8	85.2	NA	NA	NA	NA	NA	NA	NA	9.68	NA	female	55	25.72
AP074	AP	ABP	SAP	32.25	97.2	67	48	75	53.1	15.3	2.63	0.73	15.71	6.81	female	48	NA
AP075	AP	ABP	MSAP	19.23	83.5	39	19	49	71.7	17.8	3.44	2.99	6.09	4.52	male	44	NA
AP076	AP	others	MAP	NA	NA	NA	NA	NA	NA	NA	NA	NA	NA	NA	female	76	NA
AP077	AP	ABP	SAP	13.41	75.8	610	528	250	44	35.3	4.35	0.77	16	4.57	male	44	NA
AP078	AP	others	SAP	28.91	81.8	28	64	37	18.5	7.1	3.43	2.36	NA	5.53	male	37	NA
AP079	AP	ABP	MSAP	26.27	82.3	11	35	155	32	8.4	4.78	6.36	4.31	10.05	female	25	NA
AP080	AP	ABP	SAP	6.18	88.6	34	31	53	35.8	17.6	2.92	2.03	7.32	2.89	female	57	NA
AP081	AP	others	SAP	3.47	52.8	16	20	66	10.1	3.3	5.3	5.91	5.13	4.79	female	39	NA
AP082	AP	others	SAP	NA	NA	NA	NA	NA	NA	NA	NA	NA	NA	NA	male	71	NA
HC001	HC	CON	CON	NA	NA	NA	NA	NA	NA	NA	NA	NA	NA	NA	female	43	22.27
HC002	HC	CON	CON	NA	NA	NA	NA	NA	NA	NA	NA	NA	NA	NA	female	31	21.3
HC003	HC	CON	CON	NA	NA	NA	NA	NA	NA	NA	NA	NA	NA	NA	female	55	25.24
HC004	HC	CON	CON	NA	NA	NA	NA	NA	NA	NA	NA	NA	NA	NA	male	50	22.86
HC005	HC	CON	CON	NA	NA	NA	NA	NA	NA	NA	NA	NA	NA	NA	female	45	24.2
HC006	HC	CON	CON	NA	NA	NA	NA	NA	NA	NA	NA	NA	NA	NA	female	49	24.22
HC007	HC	CON	CON	NA	NA	NA	NA	NA	NA	NA	NA	NA	NA	NA	male	48	20.52
HC008	HC	CON	CON	NA	NA	NA	NA	NA	NA	NA	NA	NA	NA	NA	male	45	22.09
HC009	HC	CON	CON	NA	NA	NA	NA	NA	NA	NA	NA	NA	NA	NA	male	57	20.28
HC010	HC	CON	CON	NA	NA	NA	NA	NA	NA	NA	NA	NA	NA	NA	female	36	23.62
HC011	HC	CON	CON	NA	NA	NA	NA	NA	NA	NA	NA	NA	NA	NA	female	41	22.66
HC012	HC	CON	CON	NA	NA	NA	NA	NA	NA	NA	NA	NA	NA	NA	female	30	24.22
HC013	HC	CON	CON	NA	NA	NA	NA	NA	NA	NA	NA	NA	NA	NA	female	53	21.88
HC014	HC	CON	CON	NA	NA	NA	NA	NA	NA	NA	NA	NA	NA	NA	male	42	21.71
HC015	HC	CON	CON	4.55	50.2	18.2	18	43.3	NA	NA	5.31	1.18	5.22	4.8	male	26	26.53
HC016	HC	CON	CON	4.42	49.7	14.3	19	40.7	NA	NA	4.58	0.57	5.97	5.1	female	62	21.49
HC017	HC	CON	CON	6.06	60.2	31.6	19.8	86.2	NA	NA	4.63	1.35	5.44	4.8	male	57.2575	26.57
HC018	HC	CON	CON	5.08	57.6	15.6	25.5	40.9	NA	NA	5.04	0.52	5.39	5	female	61	23.42
HC019	HC	CON	CON	6.78	71.6	19.7	19	51.5	NA	NA	5.68	1.62	5.83	4.4	female	56	25.39
HC020	HC	CON	CON	9.35	63.5	16.3	18.6	71.2	NA	NA	4.67	0.59	5.7	4.4	female	69	22.52
HC021	HC	CON	CON	7	55.8	7.7	16.3	41.7	NA	NA	4.96	0.74	5.05	4.3	female	55	25.39
HC022	HC	CON	CON	6.46	57.2	14.8	16.9	72	NA	NA	4.52	0.81	4.93	4.5	female	57	23.65
HC023	HC	CON	CON	3.84	65.5	8.1	8.3	37.9	NA	NA	3.64	0.47	5.45	5	female	45	18.59
HC024	HC	CON	CON	6.53	51.2	23	23.8	49	NA	NA	5.03	1.11	5.56	5.6	female	62	19.63
HC025	HC	CON	CON	8.34	58.5	17.2	7.3	45.1	NA	NA	4.68	1.46	4.66	4.5	male	58	29.41
HC026	HC	CON	CON	4.22	57.7	24.1	18.4	50.2	NA	NA	5.29	0.87	4.39	6.6	male	57	25.71
HC027	HC	CON	CON	5.1	56	16.9	8.7	46.8	NA	NA	4.61	1.88	4.54	5	male	55	23.36
HC028	HC	CON	CON	4.75	48.8	14.5	16.7	45.4	NA	NA	4.73	0.65	4.85	3.9	female	56	21.26
HC029	HC	CON	CON	4.26	55	25.4	17	62.6	NA	NA	4.68	1.26	5.31	3.9	female	53	26.67
HC030	HC	CON	CON	6.29	42.9	12.1	13.6	62.6	NA	NA	4.59	0.88	4.82	5.3	female	41	21.56
HC031	HC	CON	CON	5.77	52.1	15.9	27.9	62.2	NA	NA	3.35	1.01	5.48	7	female	58	26.96
HC032	HC	CON	CON	8	48.7	4.7	8.8	71.2	NA	NA	5.52	0.86	4.33	4.1	female	59	22.27
HC033	HC	CON	CON	7.18	64	18	25.4	52.7	NA	NA	4.46	1.61	5.18	5.4	male	65	22.86
HC034	HC	CON	CON	3.91	55.2	5.7	9.5	60.6	NA	NA	4.83	1	4.68	5.2	male	61	19.36
HC035	HC	CON	CON	5.9	55.6	31.7	26.8	60.2	NA	NA	3.92	0.91	6.02	2.8	male	56	23.71
HC036	HC	CON	CON	7.61	67.8	17.4	16.3	58.7	NA	NA	4.63	1.48	4.74	4.7	female	62	21.08
HC037	HC	CON	CON	6.01	61.9	17.4	16.5	87.3	NA	NA	4.23	0.48	4.15	5.9	male	64	21.61
HC038	HC	CON	CON	7.39	65.8	16.2	5.3	56	NA	NA	4.57	0.71	5.19	5.4	male	59	28.08
HC039	HC	CON	CON	6.72	56	23.9	18.2	51	NA	NA	4.34	1.61	5.77	6.2	male	67	25.01
HC040	HC	CON	CON	7.48	56.1	11.5	9.3	74.7	NA	NA	5.49	1.13	5.5	5.1	female	65	19.56
HC041	HC	CON	CON	5.15	58.1	26	23.9	54.7	NA	NA	4.71	1.43	4.96	4.3	male	51	24.39
HC042	HC	CON	CON	7.2	53.3	18.7	19.8	41.7	NA	NA	4.11	1.2	4.74	5.3	male	54	25.71
HC043	HC	CON	CON	4.78	54.7	16.3	16.9	59.3	NA	NA	4.65	1.55	5.32	1.9	female	54	19.53
HC044	HC	CON	CON	6.08	57	17.8	8.4	52.1	NA	NA	3.15	1.1	5.17	4.1	male	61	25.95
HC045	HC	CON	CON	4.31	62.5	3.8	12.1	60.5	NA	NA	5.31	1.64	5.25	3.6	female	66	24.12
HC046	HC	CON	CON	8.62	49.7	18.3	15.4	37.7	NA	NA	4.21	0.57	4.81	3.9	female	19	22.52
HC047	HC	CON	CON	5.79	61.5	14.9	18.4	43.1	NA	NA	5.36	1.17	5.34	4.3	female	45	25.78
HC048	HC	CON	CON	5.11	60.8	24.9	21.7	60	NA	NA	4.53	1.81	4.98	4	male	49	22.76
HC049	HC	CON	CON	5.14	41.6	6.7	2.3	61	NA	NA	4.28	1.38	4.94	4.7	male	55	25.95
HC050	HC	CON	CON	5.1	58.3	20	17.6	61.6	NA	NA	3.91	1.01	4.66	7.7	male	63	21.01
HC051	HC	CON	CON	3.95	43.6	21	26.3	75.3	NA	NA	4.6	0.8	4.69	3.2	female	33	22.21
HC052	HC	CON	CON	5.39	66.2	16.1	9.1	79.5	NA	NA	5.46	1.41	5.18	5.8	female	56	20.81
HC053	HC	CON	CON	6.53	48.9	15.6	17	92.4	NA	NA	4.37	1.8	5.4	6	male	57	24.22
HC054	HC	CON	CON	5.69	65.3	20.6	20.2	51.9	NA	NA	4.79	1.14	5.25	3.7	female	61	25.07
HC055	HC	CON	CON	5.71	68.3	15.2	18.5	50	NA	NA	4.69	0.9	5.33	4	female	35	22.59
HC056	HC	CON	CON	5.17	71	17.4	16.4	54.3	NA	NA	5.14	0.97	4.15	2.8	female	50	18.31
HC057	HC	CON	CON	6.04	54.6	22.8	23	72.1	NA	NA	5.02	1.15	5.12	5.9	female	37	27.34
HC058	HC	CON	CON	4.89	66.8	13.6	15.2	57	NA	NA	2.94	0.56	4.9	3.3	female	79	23.81
HC059	HC	CON	CON	3.51	47.8	19.1	13	51.9	NA	NA	5.23	0.82	5.48	4.9	male	59.1918	24.22
HC060	HC	CON	CON	5.15	49.7	22.6	23.1	48.2	NA	NA	4.93	0.67	4.68	4.8	male	36	24.62
HC061	HC	CON	CON	4.33	56.2	18.6	18.6	42.3	NA	NA	4.44	0.66	5.45	5.5	female	56	19.78
HC062	HC	CON	CON	6.72	53.2	10.4	16	74	NA	NA	4.45	1.66	4.7	5.6	female	44	21.23
HC063	HC	CON	CON	7.57	71.1	14.2	19.1	30	NA	NA	4.41	0.99	4.85	4	female	46	28.04
HC064	HC	CON	CON	7.01	51.6	17.4	15.2	86.8	NA	NA	3.62	1.05	4.96	6	male	42	24.8
HC065	HC	CON	CON	6.35	32.7	19.1	19.2	50.5	NA	NA	5.19	0.6	5.33	6.7	male	47.4575	22.49
HC066	HC	CON	CON	7.11	61.4	13.5	20.1	53.3	NA	NA	4.64	1.28	5.06	5.3	female	46	20.2
HC067	HC	CON	CON	4.9	57.2	15.5	19.3	59	NA	NA	4.39	1.01	4.96	4.9	male	27	23.99
HC068	HC	CON	CON	6.11	60.7	15.2	15.3	69.1	NA	NA	4.74	0.75	4.6	5.9	female	56	19.48
HC069	HC	CON	CON	6.18	64.2	9.1	4.4	54	NA	NA	2.79	1.08	5.62	7.2	male	28	22.84
HC070	HC	CON	CON	6.26	63	16.3	21.5	67	NA	NA	4.09	0.99	5.02	6	male	65	26.35
HC071	HC	CON	CON	6.58	70.4	10.1	15	52	NA	NA	4.72	0.6	4.87	4.1	female	58	27.43
HC072	HC	CON	CON	6.04	60.9	10	15	130	8.6	1.62	4.35	1.02	5.01	4.58	female	52	24.84
HC073	HC	CON	CON	6.87	60.2	11.5	14.7	43.4	NA	NA	4.07	0.5	5.62	5.4	male	70	24.46
HC074	HC	CON	CON	3.49	54.7	17	22	84	7.7	0.95	5.39	0.9	5.37	5.6	female	56	22.04
HC075	HC	CON	CON	6.78	61.7	6	10	67	8.6	1.58	4.11	1.33	4.26	3.9	female	35	22.27
HC076	HC	CON	CON	5.86	55.2	3.2	9.6	79.2	NA	NA	5.49	0.64	4.35	7.7	male	66	22.5
HC077	HC	CON	CON	4.6	62	8	16	64	10.7	2.23	4.02	1.43	7.76	4.13	female	63	20.96
HC078	HC	CON	CON	5.42	62.2	11	18	57	14.3	1.68	4.51	1.89	4.81	4.54	female	68	22.15
HC079	HC	CON	CON	4.46	61.6	20.6	22.6	57	NA	NA	5.26	0.92	4.99	5.3	male	50	25.6
HC080	HC	CON	CON	11.16	86.4	8	10	NA	NA	NA	4.4	1.94	NA	7	female	57	21.1
HC081	HC	CON	CON	5.53	43	14.5	15	66	NA	NA	4.1	0.58	5.6	5.4	male	57	27.68
HC082	HC	CON	CON	5.64	76.7	12	11	73	10.7	1.42	4.4	1.88	7.87	5.21	female	33	22.89
HC083	HC	CON	CON	3.8	49.9	14.2	20.5	58	NA	NA	3.97	1.21	5.48	6.5	male	60	19.49
HC084	HC	CON	CON	6.56	57.4	18.4	19.3	85	NA	NA	4.98	0.8	5.56	5.8	male	47	24.68
HC085	HC	CON	CON	8.73	56.6	12.7	25.1	51	NA	NA	4.7	0.68	4.95	6.4	male	60	22.34
HC086	HC	CON	CON	3.99	71.8	14.2	18.1	55	NA	NA	4.01	0.94	5.66	5	male	58	31.02
HC087	HC	CON	CON	4.18	68.6	8	15	186	11.9	1.79	4.41	1.91	5.79	3.98	female	65	24.97
HC088	HC	CON	CON	11.68	67.4	18	23	57	7.5	5.45	2.83	1.46	5.18	5.1	female	46	26.22
HC089	HC	CON	CON	7.83	90.6	10	15	140	11.1	2.5	4.65	1.4	8.06	6.31	female	55	22.68
HC090	HC	CON	CON	6.03	59.1	9	14	128	10	1.89	3.69	1.55	5.12	5.13	female	31	18.79
HC091	HC	CON	CON	6.79	56.8	18	16.7	117.2	NA	NA	4.9	0.47	5.25	7.5	male	62	23.18
HC092	HC	CON	CON	6.16	59	19.1	20.2	46.7	NA	NA	4.58	1.62	4.25	4.8	male	55	21.55
HC093	HC	CON	CON	5.68	70.8	9.6	9.1	55.8	NA	NA	4.35	0.45	4.6	4.7	male	65	26.81
HC094	HC	CON	CON	5.95	66.6	5.6	8.1	57.6	NA	NA	5.6	0.86	4.79	4.8	male	30	23.49
HC095	HC	CON	CON	4.67	82.9	7	11	601	7.8	1.49	3.62	1.65	6.6	5.85	female	54	23.88
HC096	HC	CON	CON	11.48	77	12	15	70	9.1	2.26	3.85	0.48	4.31	6.6	male	54	23.36
HC097	HC	CON	CON	4.76	69.7	12	15	97	10.6	2.1	4.09	1.5	4.78	5.73	female	61	22.06
HC098	HC	CON	CON	6.09	73.1	7	13	219	11.3	2.7	3.11	0.72	6.2	3.15	female	59	19.92
HC099	HC	CON	CON	3.38	62.7	19	10	162	11.3	2.32	3.54	1.4	5.17	3.92	male	67	24.02
HC100	HC	CON	CON	3.54	68.6	21	12	87	12.1	2.48	3.04	1.22	5.86	6.5	male	65	24.39
HC101	HC	CON	CON	7.27	59.1	13	13	62	8.2	0.85	5.59	1.6	5.53	4.56	female	59	20.31
HC102	HC	CON	CON	6.65	58.6	10	13	54	6.3	0.62	5.23	1.09	6.09	4.81	female	62	19.92
HC103	HC	CON	CON	6.82	79.1	19	10	82	14	3.03	4.13	0.85	5.21	6.92	male	56	26.53
HC104	HC	CON	CON	4.1	59.5	9	7	169	1.22	0.44	2.47	1.2	6.48	4.08	male	47.8795	23.53
HC105	HC	CON	CON	10.03	90.8	10	26	58	7.7	1.45	3.58	1.97	5.29	3.88	female	30	21.93
HC106	HC	CON	CON	5.75	64.7	8	12	87	7.3	1.94	5.43	1.1	5.2	2.6	female	69	28.76
HC107	HC	CON	CON	3.68	60.1	7	12	131	14.5	2.3	2.44	0.85	4.46	5.38	female	66	23.81
HC108	HC	CON	CON	5.94	73.9	11	14	59	NA	1.97	6.29	1.22	NA	5.44	female	55	26.04
HC109	HC	CON	CON	5.11	77.2	8.3	13.2	66	7.6	1	4.79	3.15	6.24	5.23	female	63	22
HC110	HC	CON	CON	6.52	65.8	5.8	10.1	66.3	9.3	1.3	5.59	0.98	6.73	5.65	female	55	25.64
HC111	HC	CON	CON	7.19	75.9	5.5	7.9	95	8.1	1	5.49	1.49	4.89	5.9	female	67	18.83
HC112	HC	CON	CON	6.88	66.4	9	13	1057	9.7	1.95	5.56	2.03	4.65	4.65	male	59	21.26
HC113	HC	CON	CON	7.44	67.6	21	23	89	12	2.18	4.75	1.58	5.18	4.6	male	39	23.43
HC114	HC	CON	CON	5.32	61.4	12.8	16.9	62.5	8	1	4.02	0.52	7.98	4.19	female	70	19.56
HC115	HC	CON	CON	11.15	64.3	6	10	132	7.3	0.7	3.16	1.45	4.82	5.35	male	31	23.42
CON: healthy HC patient
ABP : The patient has acute biliary pancreatitis
AHP : The patient has acute hyperlipidemic pancreatitis
others : The patient has other pathogen
APN : The patient has acute pancreatitis caused by neoplasm
MAP : Mild AP
MSAP : Moderately severe AP
SAP : Severe AP

## Sheet: Table S2
Supplementary Table S2 | Detailed information of the 7 differential family identified by wilcox test (FC>1.2, Relative abundance > 0.01,pvalue<0.05).
	Mean abundance(HC)	Mean abundance(AP)	FC	enriched	p_value	q_value
Winoviridae	1.56821	2.53466	1.61627	AP	1.72e-05	4.02e-05
Aliceevansviridae	1.05295	0.54886	1.91842	HC	5.24e-13	5.51e-12
Herelleviridae	1.04892	0.621821	1.68686	HC	1.58e-08	6.66e-08
Straboviridae	0.004344	0.055575	12.7923	AP	0.007275	0.012731
Peduoviridae	0.353609	2.07943	5.88059	AP	5.99e-09	3.14e-08
Steigviridae	0.092992	0.341055	3.66756	AP	0.000167	0.000319
Phycodnaviridae	0.030835	0.007274	4.23889	HC	2.34e-05	4.92e-05
Drexlerviridae	0.04249	0.317605	7.47488	AP	2.79e-06	7.32e-06
Guelinviridae	0.272992	1.54672	5.66581	AP	9.44e-07	2.83e-06
Casjensviridae	0.01285	0.088241	6.86709	AP	4.79e-07	1.68e-06
Retroviridae	0.015659	1.49716	95.6074	AP	1.46e-20	3.07e-19
Zobellviridae	0	0.902789	Inf	AP	0.017243	0.027854
Mean abundance(AP): Mean relative abundance in AP AP group
Mean abundance(HC): Mean relative abundance in healthy HC group
p_value : p-value from significance test
q_value : The Benjamini-Hochberg (BH) method was utilized for p-value correction
FC: Fold Change,the larger mean abundance divided by the smaller mean abundance between the LC and HC groups

## Sheet: Table S3
Supplementary Table S3 | Detailed information of the 473 differential vOTUs identified by wilcox test (FC>1.2, Relative abundance > 0.01,pvalue<0.05).
name	Mean abundance(HC)	Mean abundance(AP)	fold_change	enriched	pvalue	qvalue	log2FC	masslin2_q_value	masslin2_coef
v00011	0.0825895	0.0181397	4.55297	HC	1.09177e-14	8.23935e-14	2.18681	4.71931e-11	-2.94611
v00055	0.0485278	0.00755655	6.42194	HC	7.30481e-13	3.79344e-12	2.68301	1.95299e-09	-2.47812
v00064	0.0115236	0.0200486	1.73978	AP	0.0193336	0.0201399	-0.798906	0.799781	0.478915
v00093	0.0254551	0.00578317	4.40158	HC	5.66881e-22	3.96438e-20	2.13802	1.54338e-21	-2.6134
v00108	0.0100963	0.0183539	1.81788	AP	0.00710032	0.00817589	-0.862257	0.557519	0.909274
v00115	0.0180801	0.000836399	21.6167	HC	3.44326e-11	1.22857e-10	4.43407	3.15359e-09	-2.041
v00256	0.00745932	0.0405253	5.43283	AP	1.33981e-07	3.08215e-07	-2.44171	0.00207461	1.46019
v00511	0.0577038	0.00980845	5.88306	HC	6.68271e-07	1.34294e-06	2.55657	0.000580596	-1.93531
v00999	0.018256	0.0331945	1.81828	AP	0.0134085	0.0145155	-0.862574	0.413822	0.80087
v01005	0.0614908	0.0088301	6.96377	HC	4.90883e-16	5.36392e-15	2.79987	2.47952e-12	-2.54363
v01015	0.0351049	0.0214752	1.63467	HC	1.38423e-05	2.19344e-05	0.709002	0.0645295	-1.1123
v01020	0.0196471	0.00168055	11.6909	HC	3.152e-07	6.67968e-07	3.54732	4.88962e-05	-1.38702
v01056	0.0177538	0.000633553	28.0226	HC	2.54162e-17	4.04601e-16	4.80852	3.50158e-13	-2.12691
v01058	0.0201779	0.00136899	14.7392	HC	1.18701e-07	2.73665e-07	3.88159	8.9517e-05	-1.3186
v01268	0.0160841	0.0110294	1.45829	HC	0.0234405	0.0236661	0.544282	0.373229	-0.839237
v01285	0.0234591	0.0035042	6.69458	HC	4.97635e-06	8.5577e-06	2.74299	0.00166399	-1.47607
v01287	0.0200352	0.00408965	4.89901	HC	0.00199314	0.0025343	2.29249	0.280436	-0.89011
v01291	0.0261842	0.0145992	1.79353	HC	5.72566e-06	9.70364e-06	0.842801	0.00553293	-1.41598
v01321	0.0222706	0.00220128	10.1171	HC	3.83516e-06	6.71633e-06	3.33873	0.000186192	-1.52599
v01354	0.0252689	0.00336079	7.51875	HC	6.32935e-13	3.31975e-12	2.91049	1.18688e-08	-2.01935
v01480	0.00750388	0.0187505	2.49877	AP	0.00883044	0.00997108	-1.32122	0.440599	0.767551
v01483	0.0160785	0.00562995	2.85589	HC	9.39962e-06	1.52871e-05	1.51394	0.000949072	-1.33848
v01487	0.104343	0.0463925	2.24914	HC	1.78597e-14	1.30103e-13	1.16937	3.11909e-09	-1.90897
v01496	0.0145259	0.0101094	1.43687	HC	0.000216047	0.000307091	0.522933	0.196549	-0.695052
v01498	0.0196224	0.0303741	1.54793	AP	0.000225029	0.000318563	-0.630343	0.331653	0.780644
v01500	0.0195412	0.00297093	6.57745	HC	3.58034e-13	1.97673e-12	2.71753	7.91227e-09	-1.96969
v01505	0.0251248	0.00272057	9.23509	HC	4.4837e-11	1.56259e-10	3.20713	1.45245e-06	-1.97901
v01509	0.022319	0.00223716	9.9765	HC	2.70085e-15	2.36099e-14	3.31853	2.44056e-11	-2.958
v01512	0.0141927	0.0387512	2.73037	AP	2.19842e-05	3.40641e-05	-1.44909	0.030908	1.10461
v01522	0.0790698	0.0172907	4.57297	HC	2.148e-21	1.25181e-19	2.19313	4.4663e-15	-2.85479
v01535	0.0530173	0.00519978	10.1961	HC	3.30749e-05	5.02107e-05	3.34994	0.000510188	-2.08696
v01543	0.026499	0.0375963	1.41879	AP	0.0057972	0.00684057	-0.504656	0.449837	0.945951
v01545	0.0443277	0.0809851	1.82697	AP	0.0222227	0.0226766	-0.86945	0.416159	0.795111
v01548	0.0390226	0.0178787	2.18263	HC	1.04927e-06	2.0196e-06	1.12607	0.00593449	-1.18524
v01558	0.0165833	0.00276825	5.99053	HC	9.43781e-11	3.14294e-10	2.58268	9.07505e-07	-1.53676
v01881	0.0470281	0.00452443	10.3943	HC	1.96935e-05	3.07418e-05	3.37772	0.000457052	-1.85613
v02035	0.009166	0.0405074	4.41931	AP	5.50034e-06	9.39716e-06	-2.14382	0.0121357	1.20214
v02086	0.0198096	0.0042814	4.62689	HC	0.000763557	0.00101905	2.21004	0.0368268	-1.13867
v02091	0.0121896	0.020298	1.66518	AP	0.0230939	0.0233612	-0.735682	0.714553	0.652029
v02092	0.0192679	0.00236208	8.1572	HC	2.67958e-07	5.7837e-07	3.02807	0.000626874	-1.34519
v02285	0.0844178	0.0120264	7.01936	HC	1.95215e-13	1.15695e-12	2.81134	3.15254e-09	-2.77316
v02300	0.0243462	0.00222953	10.9199	HC	1.58827e-13	9.63059e-13	3.44889	1.69274e-09	-2.5106
v02301	0.0192681	0.00348517	5.52858	HC	3.97827e-12	1.73162e-11	2.46691	9.59948e-09	-2.0181
v02302	0.00951161	0.0185215	1.94725	AP	2.76992e-05	4.23563e-05	-0.961438	0.0124908	1.30698
v02331	0.0109943	0.0251843	2.29067	AP	0.00328149	0.00404975	-1.19577	0.3875	0.877362
v02382	0.013455	0.0497518	3.69764	AP	0.000622858	0.000841982	-1.8866	0.159795	1.07734
v02454	0.152977	0.0258683	5.91366	HC	1.68306e-17	2.84762e-16	2.56405	7.19209e-12	-3.46435
v02457	0.0329027	0.0587628	1.78596	AP	0.000238644	0.000336929	-0.836696	0.551887	0.68731
v02458	0.072444	0.17931	2.47515	AP	0.0104561	0.0115562	-1.30752	0.526936	0.815759
v02474	0.0160224	0.0121836	1.31508	HC	0.000437744	0.000600254	0.395148	0.373229	-0.719323
v02478	0.0986329	0.0437233	2.25584	HC	2.50009e-11	9.20209e-11	1.17367	8.09419e-06	-1.66732
v02493	0.00740826	0.0265049	3.57774	AP	7.70892e-06	1.27349e-05	-1.83905	0.00553293	1.39187
v02496	0.0487506	0.0126251	3.86139	HC	5.31454e-05	7.90774e-05	1.94912	0.00307342	-1.75315
v02532	0.0242833	0.00135785	17.8836	HC	3.50532e-08	8.65196e-08	4.16057	7.73873e-05	-1.61918
v02535	0.0182689	0.00386645	4.72498	HC	3.83333e-06	6.71633e-06	2.24031	0.00426908	-1.14372
v02539	0.0268118	0.00571453	4.69187	HC	1.04196e-11	4.14021e-11	2.23016	1.09146e-08	-2.08163
v02547	0.0285754	0.0139398	2.04991	HC	3.77414e-12	1.64961e-11	1.03556	9.83841e-08	-1.86682
v02680	0.00792662	0.0131729	1.66185	AP	0.0178171	0.0187089	-0.732791	0.143739	0.472042
v03065	0.00838046	0.0144523	1.72452	AP	0.00338013	0.00414708	-0.786195	0.361855	0.453556
v03102	0.0440569	0.00894863	4.92331	HC	1.17808e-16	1.54476e-15	2.29963	4.58153e-13	-2.38579
v03136	0.0292242	0.00607413	4.81126	HC	7.74958e-14	4.96604e-13	2.26641	4.31211e-11	-2.31059
v03194	0.0230409	0.0587289	2.54889	AP	0.0110413	0.0121281	-1.34987	0.310971	0.915404
v03316	0.015965	0.0239412	1.4996	AP	0.00855447	0.00970123	-0.584582	0.117003	0.579449
v03363	0.0193447	0.00644439	3.00179	HC	1.99895e-09	5.76071e-09	1.58582	0.000118372	-1.55817
v03432	0.0248578	0.0422377	1.69917	AP	0.0150422	0.0161839	-0.764833	0.516716	0.449133
v03501	0.0313475	0.0054746	5.72599	HC	8.99024e-13	4.60037e-12	2.51753	6.30551e-09	-2.28445
v03871	0.00634267	0.0351598	5.54337	AP	4.28728e-07	8.90566e-07	-2.47076	0.00478667	1.50746
v03915	0.0238138	0.0111079	2.14386	HC	2.38912e-10	7.50357e-10	1.10021	2.65491e-08	-2.19798
v03921	0.00682606	0.0164572	2.41094	AP	0.00145236	0.00187626	-1.26959	0.0824342	1.02636
v03927	0.0231972	0.00296804	7.81567	HC	2.44876e-11	9.0449e-11	2.96637	1.83228e-07	-1.86099
v03935	0.0673626	0.0186756	3.60698	HC	9.59272e-08	2.24615e-07	1.85079	0.000368331	-2.07547
v03936	0.0320954	0.00307537	10.4363	HC	3.15343e-20	1.37831e-18	3.38353	1.13951e-18	-2.95998
v04086	0.0255635	0.00529346	4.82927	HC	9.50192e-11	3.15163e-10	2.2718	3.37895e-07	-1.82329
v04191	0.00617176	0.0240448	3.89595	AP	0.000112415	0.000164927	-1.96197	0.0347222	1.05049
v04249	0.0191581	0.00132756	14.4311	HC	1.946e-07	4.28856e-07	3.85111	3.82808e-05	-1.6475
v04310	0.0320808	0.00319186	10.0508	HC	2.09517e-19	5.9401e-18	3.32924	2.60205e-16	-2.91119
v04557	0.00345125	0.0710836	20.5965	AP	0.0166343	0.0176434	-4.36433	0.750618	0.507307
v04646	0.0159653	0.00317668	5.0258	HC	9.82616e-06	1.59561e-05	2.32935	0.0553955	-0.939493
v04683	0.0218207	0.00374813	5.82177	HC	3.98653e-11	1.40257e-10	2.54146	4.97333e-08	-2.009
v04929	0.0589177	0.0204352	2.88314	HC	1.12224e-12	5.50105e-12	1.52764	3.17741e-07	-1.9535
v04951	0.086708	0.190838	2.20093	AP	1.74716e-07	3.91213e-07	-1.13811	0.10929	0.987417
v05040	0.011777	0.0266992	2.26706	AP	0.0133663	0.0144847	-1.18082	0.501014	-0.397253
v05093	0.052573	0.00705665	7.45014	HC	1.256e-10	4.05399e-10	2.89727	2.56791e-06	-1.86796
v05111	0.0529534	0.00857865	6.1727	HC	8.37585e-09	2.24713e-08	2.6259	3.77581e-05	-2.13621
v05126	0.0212242	0.00403723	5.25712	HC	2.08773e-10	6.57665e-10	2.39427	6.11996e-07	-1.74871
v05251	0.00904413	0.0291198	3.21974	AP	4.46987e-05	6.68886e-05	-1.68695	0.0144356	1.03955
v05319	0.0168205	0.00191862	8.76696	HC	2.84903e-09	8.12127e-09	3.13208	5.38959e-05	-1.35408
v05338	0.00535169	0.0270423	5.05304	AP	1.98399e-06	3.66409e-06	-2.33715	0.00271832	1.23219
v05380	0.0234025	0.0636306	2.71896	AP	0.000599436	0.000812414	-1.44306	0.104058	1.11528
v05444	0.00939235	0.0394677	4.20211	AP	3.04618e-07	6.48163e-07	-2.07112	0.00140911	1.49744
v05446	0.0359784	0.0130122	2.76499	HC	7.05038e-15	5.64568e-14	1.46727	9.86439e-13	-2.17722
v05458	0.024269	0.0110035	2.20557	HC	5.74536e-08	1.37915e-07	1.14115	0.00340821	-1.62505
v05470	0.0168606	0.0110458	1.52642	HC	0.012085	0.013233	0.610153	0.768969	-0.75226
v05471	0.262315	0.467656	1.7828	AP	0.000221967	0.000314653	-0.834146	0.478592	0.754905
v05474	0.054669	0.0150931	3.62213	HC	5.74541e-17	8.03592e-16	1.85684	8.46286e-13	-2.00941
v05479	0.0118079	0.0235153	1.99148	AP	0.0251414	0.0251414	-0.993844	0.613983	0.698649
v05501	0.0149333	0.0111165	1.34334	HC	0.000412878	0.000569131	0.425822	0.196107	-0.933117
v05504	0.114718	0.0233714	4.90849	HC	2.56798e-15	2.2637e-14	2.29528	1.39426e-10	-2.83428
v05507	0.017605	0.0113827	1.54665	HC	0.000119237	0.000174449	0.629142	0.278858	-0.627701
v05509	0.176298	0.328902	1.8656	AP	9.25395e-07	1.79103e-06	-0.899637	0.338304	0.714874
v05510	0.0309261	0.00282883	10.9325	HC	3.31373e-17	5.03783e-16	3.45055	3.90581e-14	-3.22995
v05514	0.106586	0.0357138	2.98444	HC	5.91537e-18	1.08864e-16	1.57746	1.17552e-14	-2.08062
v05515	0.0360945	0.0119904	3.01029	HC	2.99817e-18	6.29016e-17	1.5899	2.12489e-12	-2.0353
v05530	0.036773	0.00527671	6.96892	HC	1.00934e-12	5.09037e-12	2.80094	1.54215e-08	-2.34686
v05531	0.0177322	0.0113255	1.56569	HC	0.000476621	0.000649319	0.646799	0.118898	-1.01709
v05540	0.129759	0.0847204	1.53162	HC	0.00721178	0.00829513	0.615054	0.273434	-1.26406
v05575	0.0254784	0.00800285	3.18366	HC	4.46639e-12	1.9217e-11	1.67069	2.96206e-05	-1.63952
v05824	0.0663615	0.00614096	10.8064	HC	2.01634e-20	9.61426e-19	3.43381	6.38049e-20	-2.91988
v05929	0.00754817	0.0159972	2.11935	AP	0.00771461	0.00882511	-1.08362	0.108928	0.557176
v06190	0.00421193	0.0188682	4.4797	AP	6.71995e-06	1.12607e-05	-2.1634	0.00612095	0.96382
v06593	0.0155155	0.00269423	5.7588	HC	4.85449e-06	8.38939e-06	2.52577	0.00495814	-1.29254
v06597	0.0157117	0.00242944	6.46718	HC	7.22709e-06	1.20146e-05	2.69314	0.000607558	-1.58751
v06608	0.0118534	0.0228376	1.92668	AP	0.00660703	0.00767528	-0.946117	0.226796	0.943572
v06622	0.0549098	0.0117463	4.67464	HC	4.64242e-15	3.83457e-14	2.22486	1.0363e-11	-2.55971
v06637	0.0158652	0.00434343	3.65268	HC	8.04797e-07	1.58393e-06	1.86895	0.00173154	-1.2312
v06643	0.018243	0.0348179	1.90857	AP	0.00792074	0.00905104	-0.932489	0.436203	0.897903
v06667	0.0252248	0.0486988	1.93059	AP	0.0081464	0.00927858	-0.949043	0.219926	1.05006
v06669	0.102974	0.0219493	4.69143	HC	1.31566e-15	1.24336e-14	2.23003	2.39296e-12	-3.10753
v06681	0.016293	0.00645102	2.52564	HC	0.00221875	0.00279073	1.33665	0.03965	-0.970529
v06694	0.0335603	0.00536759	6.25241	HC	8.18547e-10	2.4533e-09	2.64441	6.17985e-07	-2.33149
v06695	0.0489415	0.10739	2.19426	AP	3.04122e-06	5.4534e-06	-1.13373	0.0686724	0.899106
v06700	0.0413731	0.0653867	1.58042	AP	0.0152782	0.0164042	-0.660304	0.742892	0.70704
v06705	0.0503505	0.00166983	30.1531	HC	1.30189e-15	1.24153e-14	4.91423	6.91749e-12	-2.87428
v06718	0.0246038	0.00829155	2.96734	HC	2.95781e-05	4.49673e-05	1.56917	0.0162428	-1.45844
v06740	0.0290322	0.00472896	6.13924	HC	4.8078e-06	8.32241e-06	2.61806	0.00162363	-1.55328
v06773	0.0201886	0.042703	2.1152	AP	0.0046537	0.0055698	-1.08079	0.157542	1.11646
v06775	0.0573904	0.0109166	5.25716	HC	4.64405e-08	1.1303e-07	2.39428	0.000110452	-2.02302
v06776	0.0162866	0.0523469	3.2141	AP	7.36208e-07	1.46266e-06	-1.68442	0.00180158	1.44354
v06782	0.0507203	0.00651272	7.78788	HC	5.5275e-24	7.24794e-22	2.96123	4.71743e-24	-3.22483
v06785	0.0223711	0.00471884	4.74081	HC	6.21718e-11	2.11747e-10	2.24513	8.40114e-08	-1.81998
v06793	0.0257788	0.0084483	3.05136	HC	1.45254e-19	4.9046e-18	1.60945	5.93043e-16	-2.01116
v06794	0.170067	0.0454922	3.73839	HC	7.75296e-18	1.37845e-16	1.90242	1.28773e-13	-2.10908
v06946	0.00870687	0.0551393	6.33286	AP	0.000162173	0.000234003	-2.66286	0.0486902	1.33075
v07210	0.0260054	0.00974183	2.66945	HC	0.0227671	0.0230973	1.41654	0.674459	-0.6612
v07304	0.208581	0.363802	1.74418	AP	2.78468e-07	5.96149e-07	-0.802547	0.454332	0.498979
v07398	0.0377006	0.0495272	1.3137	AP	0.0213369	0.0219651	-0.393635	0.805689	0.308202
v07810	0.024113	0.0373763	1.55004	AP	0.00867751	0.00981954	-0.632309	0.683661	0.854237
v07887	0.0323271	0.00369715	8.74378	HC	7.64969e-05	0.000113021	3.12826	0.00184625	-1.60883
v07973	0.0316961	0.00291684	10.8666	HC	2.61336e-09	7.46979e-09	3.44183	1.07499e-05	-1.81187
v08050	0.0244196	0.0113955	2.14291	HC	1.3193e-05	2.09689e-05	1.09957	0.103074	-0.899118
v08293	0.0159474	0.0353563	2.21706	AP	0.0151697	0.0163043	-1.14865	0.564069	0.776682
v08375	0.00771152	0.038156	4.94792	AP	7.16961e-07	1.43256e-06	-2.30682	0.00356291	1.35811
v08443	0.0238824	0.00367126	6.50523	HC	2.02757e-06	3.7249e-06	2.7016	0.000874641	-1.67586
v08455	0.0657813	0.00635357	10.3534	HC	2.89383e-17	4.53078e-16	3.37204	6.5341e-15	-3.09138
v08457	0.0345302	0.00352257	9.80257	HC	4.56317e-07	9.44135e-07	3.29316	0.000752426	-1.70977
v08468	0.0207728	0.00363469	5.71515	HC	8.06502e-17	1.08464e-15	2.51479	1.1619e-11	-2.17335
v08469	0.0531936	0.0284126	1.87218	HC	1.15421e-08	3.03451e-08	0.904723	0.000115398	-1.31802
v08484	0.200082	0.0980439	2.04074	HC	2.55495e-11	9.37114e-11	1.02909	1.08726e-07	-1.58303
v08492	0.0112958	0.0227042	2.00996	AP	0.00472882	0.00564338	-1.00717	0.121152	1.02599
v08572	0.0402807	0.00616959	6.52891	HC	1.87454e-18	4.27476e-17	2.70684	1.65994e-15	-2.64997
v08900	0.0239319	0.00244262	9.79763	HC	3.64673e-06	6.42928e-06	3.29243	0.000210135	-1.60414
v08907	0.0360388	0.00340685	10.5783	HC	5.24313e-07	1.07349e-06	3.40304	5.79759e-05	-2.06117
v09016	0.0541718	0.00875927	6.1845	HC	1.86254e-16	2.34453e-15	2.62866	4.04517e-12	-2.98578
v09150	0.0174438	0.00181173	9.62824	HC	1.38039e-06	2.61849e-06	3.26727	0.000331158	-1.31426
v09151	0.0161236	0.00439474	3.66884	HC	3.36478e-07	7.08767e-07	1.87532	0.000927783	-1.28221
v09159	0.0608365	0.00412221	14.7582	HC	1.71848e-07	3.87674e-07	3.88345	5.32481e-06	-2.17157
v09162	0.028222	0.0570761	2.0224	AP	0.00980856	0.0109459	-1.01607	0.533431	0.740987
v09171	0.056272	0.0166019	3.38948	HC	1.23157e-15	1.19622e-14	1.76107	4.40259e-08	-2.06783
v09180	0.0104344	0.0215418	2.0645	AP	0.000395582	0.000547448	-1.04579	0.278262	1.1479
v09198	0.020344	0.0372219	1.82962	AP	0.0137784	0.0149005	-0.871546	0.289867	0.966195
v09204	0.0429631	0.0603053	1.40365	AP	0.00139565	0.00181417	-0.489187	0.398583	0.816285
v09205	0.127016	0.0476052	2.66811	HC	1.61788e-14	1.18682e-13	1.41582	9.031e-11	-1.69429
v09577	0.0314886	0.0236139	1.33348	HC	3.41304e-05	5.17382e-05	0.415195	0.0259546	-0.858536
v09977	0.0522069	0.0159531	3.27252	HC	1.95061e-14	1.41117e-13	1.7104	6.16713e-09	-2.29064
v09987	0.0202032	0.00570636	3.54047	HC	5.53501e-16	5.80623e-15	1.82394	6.05742e-14	-2.25764
v09997	0.0631069	0.0119229	5.29292	HC	1.83489e-18	4.27476e-17	2.40406	3.57128e-13	-2.66656
v10051	0.0182709	0.00134315	13.603	HC	7.20447e-07	1.43679e-06	3.76586	0.000124356	-1.41267
v10122	0.0398048	0.00633956	6.27879	HC	7.53716e-18	1.36319e-16	2.65049	3.56733e-14	-2.4162
v10294	0.0321736	0.0107242	3.0001	HC	9.93494e-06	1.61078e-05	1.58501	0.00774913	-1.54746
v10296	0.18617	0.346182	1.85949	AP	9.29266e-10	2.76147e-09	-0.894908	0.0284089	0.807893
v10301	0.0545907	0.0263679	2.07035	HC	3.51842e-08	8.6639e-08	1.04987	0.000225748	-1.23362
v10307	0.0326434	0.00795413	4.10395	HC	1.43247e-10	4.60939e-10	2.03701	2.85932e-06	-2.51512
v10425	0.018138	0.000737795	24.584	HC	6.01577e-12	2.52464e-11	4.61965	2.35552e-08	-1.84399
v10427	0.0260244	0.00182962	14.224	HC	1.01303e-06	1.95343e-06	3.83025	9.41656e-05	-1.63862
v10435	0.0259761	0.00301022	8.6293	HC	1.53281e-11	5.84699e-11	3.10924	8.67584e-08	-2.03056
v10437	0.00856613	0.0213874	2.49673	AP	0.000425613	0.000585147	-1.32004	0.082643	0.927122
v10452	0.0347826	0.00688533	5.0517	HC	2.89815e-13	1.66129e-12	2.33677	3.24491e-09	-2.40893
v10499	0.0264705	0.00842364	3.1424	HC	5.24476e-11	1.7921e-10	1.65187	3.77797e-06	-1.65285
v10532	0.0204338	0.00102771	19.8829	HC	0.00435018	0.00524042	4.31346	0.414974	-0.579029
v10538	0.0199669	0.00523517	3.81398	HC	1.45065e-05	2.29523e-05	1.9313	0.00705264	-1.3579
v10586	0.0185229	0.0025834	7.16999	HC	1.42043e-09	4.13948e-09	2.84197	4.6194e-06	-1.69204
v10587	0.00939703	0.0162464	1.72889	AP	0.000661187	0.000891338	-0.789848	0.288956	0.765947
v10613	0.0161728	0.00258086	6.26642	HC	4.51506e-11	1.56831e-10	2.64764	7.77765e-08	-1.87732
v10745	0.00658164	0.0218053	3.31305	AP	0.0162544	0.0173634	-1.72816	0.454332	0.704251
v10876	0.0414977	0.00752092	5.51764	HC	8.0955e-13	4.18334e-12	2.46405	1.25844e-08	-2.15741
v10888	0.0331935	0.0597468	1.79995	AP	0.00230091	0.00288715	-0.847959	0.116777	1.19992
v10889	0.181908	0.250164	1.37523	AP	0.0126363	0.0137448	-0.459671	0.83724	0.324406
v10890	0.0440717	0.00441544	9.98127	HC	8.30065e-17	1.1022e-15	3.31922	1.01883e-13	-2.91614
v10893	0.0547928	0.0119398	4.58909	HC	2.70321e-11	9.81198e-11	2.19821	6.17879e-08	-2.56554
v10900	0.0230509	0.00174727	13.1925	HC	3.40966e-13	1.90252e-12	3.72165	1.56843e-08	-1.88176
v10910	0.0764984	0.0176255	4.34021	HC	1.62927e-23	1.70911e-21	2.11777	1.81674e-21	-2.66173
v10915	0.0140782	0.00444154	3.16966	HC	1.40181e-06	2.65432e-06	1.66433	0.00262203	-1.39149
v10919	0.0170512	0.00501972	3.39684	HC	6.55066e-07	1.32402e-06	1.76419	0.00111372	-1.36324
v10920	0.0130419	0.032407	2.48483	AP	0.00188337	0.00240347	-1.31314	0.145448	0.977039
v11026	0.00467535	0.0192491	4.11714	AP	0.0123108	0.0134661	-2.04164	0.439259	0.546791
v11237	0.0194135	0.00128803	15.0722	HC	1.76112e-06	3.29308e-06	3.91382	0.000770842	-1.3963
v11242	0.0262278	0.00153706	17.0636	HC	2.27227e-14	1.6215e-13	4.09285	5.01712e-10	-2.07144
v11251	0.0566432	0.0152151	3.72282	HC	7.51139e-09	2.02557e-08	1.8964	1.94766e-05	-2.05869
v11253	0.0277183	0.0022937	12.0846	HC	2.01458e-14	1.44747e-13	3.59509	8.38658e-10	-2.33904
v11263	0.0350718	0.0018932	18.5252	HC	1.36743e-07	3.13195e-07	4.21142	7.43878e-05	-1.9031
v11269	0.0307309	0.00246043	12.49	HC	2.68558e-06	4.84884e-06	3.64271	0.00049935	-1.70025
v11280	0.017685	0.00408677	4.32737	HC	1.74423e-07	3.91213e-07	2.11349	0.000339617	-1.4965
v11289	0.0462873	0.0153862	3.00836	HC	2.59635e-14	1.81572e-13	1.58898	5.5502e-07	-2.16701
v11393	0.0187146	0.00969725	1.92988	HC	0.0217018	0.0222751	0.948512	0.395041	-0.84995
v11421	0.0227194	0.0856842	3.77141	AP	1.08637e-05	1.7425e-05	-1.9151	0.0610836	1.30678
v11648	0.0224172	0.00149778	14.9669	HC	1.66992e-07	3.77531e-07	3.9037	2.22456e-05	-1.65303
v11684	0.0171749	0.00278779	6.16077	HC	2.22021e-08	5.6256e-08	2.62311	0.000303933	-1.43531
v11685	0.0314381	0.00772261	4.07091	HC	2.5236e-10	7.83211e-10	2.02535	6.98717e-07	-2.08086
v11686	0.0165382	0.0269599	1.63016	AP	0.00106976	0.00140623	-0.705015	0.356038	0.748349
v11689	0.251494	0.0771212	3.26102	HC	8.81744e-20	3.18948e-18	1.70532	8.98608e-15	-2.20023
v11699	0.0791828	0.0169961	4.65889	HC	2.09732e-13	1.236e-12	2.21999	1.71062e-09	-2.67305
v11707	0.0430621	0.00769763	5.5942	HC	1.65218e-15	1.53375e-14	2.48393	4.58153e-13	-2.67079
v11717	0.0389155	0.00464478	8.37833	HC	6.57721e-12	2.73789e-11	3.06666	1.86848e-08	-2.37055
v11736	0.0397958	0.00526634	7.55663	HC	7.93741e-12	3.22726e-11	2.91774	4.88614e-08	-2.1713
v11737	0.0894411	0.0173586	5.15254	HC	3.06116e-16	3.56795e-15	2.36528	4.46727e-11	-2.92249
v11743	0.0284548	0.00464178	6.13015	HC	1.2349e-06	2.35101e-06	2.61592	0.000829676	-1.55961
v11758	0.18414	0.105724	1.7417	HC	8.45746e-06	1.39058e-05	0.800494	0.000171832	-1.58892
v11767	0.0144882	0.0528131	3.64524	AP	1.81471e-06	3.38725e-06	-1.86602	0.00595689	1.27355
v11774	0.0786393	0.0120655	6.5177	HC	1.8027e-16	2.30613e-15	2.70436	1.9385e-12	-2.89181
v11793	0.144055	0.0843046	1.70874	HC	1.88364e-09	5.45839e-09	0.772937	6.43854e-06	-1.73522
v11797	0.0161163	0.00170012	9.47951	HC	1.78369e-08	4.58602e-08	3.24481	4.44424e-05	-1.66503
v11798	0.0187186	0.00180716	10.358	HC	1.47996e-17	2.54505e-16	3.37268	1.93993e-14	-2.79327
v11812	0.037736	0.00958979	3.93502	HC	3.39713e-15	2.89723e-14	1.97637	4.5604e-06	-2.37706
v11819	0.116474	0.0419514	2.7764	HC	2.25783e-15	2.04587e-14	1.47321	1.43897e-11	-1.73791
v12083	0.028941	0.0449424	1.5529	AP	0.00099616	0.00131278	-0.634964	0.239318	0.907022
v12578	0.0358655	0.00865328	4.14473	HC	2.02744e-06	3.7249e-06	2.05128	0.0011314	-1.55782
v12594	0.0190147	0.0568864	2.99171	AP	0.0225397	0.0229555	-1.58097	0.690797	0.777288
v12601	0.0293156	0.00896601	3.26963	HC	1.68706e-09	4.9023e-09	1.70913	1.38912e-05	-1.75403
v12614	0.0575868	0.0118327	4.86675	HC	1.00921e-15	9.98733e-15	2.28296	8.16233e-13	-2.8146
v12628	0.016869	0.0042888	3.93327	HC	1.7649e-08	4.56004e-08	1.97573	3.96611e-05	-1.44476
v12633	0.031459	0.00279645	11.2496	HC	2.32762e-24	3.48811e-22	3.4918	5.18488e-26	-3.14134
v12637	0.0184692	0.00263149	7.01851	HC	3.16977e-22	2.37507e-20	2.81116	4.50496e-20	-3.01824
v12653	0.0241906	0.00166918	14.4925	HC	8.02702e-07	1.58277e-06	3.85724	3.47299e-05	-1.63056
v12731	0.0199738	0.00391471	5.10224	HC	8.87934e-11	2.96638e-10	2.35113	1.78254e-06	-1.60872
v12755	0.00916752	0.0178192	1.94373	AP	0.000456277	0.000623222	-0.958829	0.164322	0.776304
v12772	0.030344	0.0195464	1.55241	HC	8.78268e-06	1.43954e-05	0.634509	0.00498216	-0.979567
v12806	0.0666229	0.02933	2.2715	HC	5.16414e-10	1.55666e-09	1.18364	1.53507e-06	-1.44777
v12935	0.00848664	0.0221852	2.61413	AP	1.97279e-06	3.65628e-06	-1.38633	0.00119586	1.30916
v13029	0.0438569	0.0107213	4.09063	HC	2.18304e-18	4.77086e-17	2.03232	4.57998e-16	-2.41406
v13058	0.0247387	0.0368883	1.49112	AP	0.0226846	0.0230582	-0.576394	0.828342	0.815324
v13237	0.0226549	0.0469354	2.07176	AP	0.00353825	0.00432506	-1.05085	0.143251	1.1935
v13245	0.0161531	0.00466327	3.46391	HC	3.02632e-10	9.30971e-10	1.7924	3.19881e-08	-1.98301
v13250	0.022565	0.00442248	5.10234	HC	2.0256e-06	3.7249e-06	2.35116	0.00114857	-1.75528
v13260	0.0227689	0.012713	1.791	HC	0.000414248	0.000570271	0.840766	0.0579067	-0.928763
v13452	0.0167207	0.0291852	1.74546	AP	0.0167801	0.0177622	-0.803605	0.361855	0.512883
v13464	0.0508585	0.0034895	14.5747	HC	1.74553e-17	2.90644e-16	3.8654	6.27973e-16	-3.15514
v13470	0.0203847	0.0825774	4.05095	AP	5.0032e-06	8.58979e-06	-2.01826	0.0404913	1.19538
v13483	0.0329155	0.00288205	11.4209	HC	3.35413e-07	7.07943e-07	3.5136	4.57127e-05	-1.87692
v13497	0.0297829	0.00377966	7.87977	HC	0.00230622	0.00289035	2.97815	0.189547	-0.973442
v13503	0.0470997	0.00531866	8.85555	HC	1.52129e-24	2.65972e-22	3.14658	1.58955e-24	-3.32805
v13515	0.08116	0.0079276	10.2376	HC	1.0201e-05	1.64882e-05	3.35581	0.000396459	-2.10573
v13571	0.0193384	0.0301582	1.5595	AP	0.00676911	0.00783752	-0.641083	0.578214	0.921579
v13634	0.026373	0.00855675	3.08213	HC	0.000145841	0.000211017	1.62393	0.0792924	-0.774965
v13817	0.0169605	0.0346616	2.04367	AP	3.94203e-06	6.88052e-06	-1.03116	0.26453	0.964002
v13840	0.0141313	0.00521905	2.70764	HC	1.07837e-13	6.7737e-13	1.43704	8.60896e-12	-1.85709
v13841	0.106495	0.0214985	4.9536	HC	1.94043e-16	2.39472e-15	2.30848	7.90473e-11	-2.99445
v13844	0.0710566	0.0050409	14.096	HC	2.44398e-14	1.72063e-13	3.81722	1.31203e-11	-3.15341
v13849	0.343326	0.0583573	5.88316	HC	2.53164e-16	3.08801e-15	2.55659	1.76456e-12	-3.38828
v13850	0.0605103	0.00977936	6.18755	HC	4.27262e-13	2.3103e-12	2.62937	7.15254e-10	-2.66065
v13857	0.0142084	0.0543874	3.82784	AP	2.06357e-05	3.20695e-05	-1.93653	0.00644685	1.48904
v13864	0.0377555	0.019215	1.9649	HC	1.8354e-12	8.55704e-12	0.974453	4.1666e-10	-1.83524
v13873	0.020229	0.0123857	1.63326	HC	2.0092e-05	3.13172e-05	0.707751	0.0385908	-1.38074
v13876	0.0177593	0.00818453	2.16986	HC	0.0168666	0.0178357	1.1176	0.203957	-0.903648
v13877	0.05473	0.0214786	2.54811	HC	5.15361e-17	7.30559e-16	1.34943	2.39296e-12	-2.68056
v13888	0.0209865	0.00333438	6.29396	HC	2.3503e-06	4.29524e-06	2.65397	0.00102161	-1.58773
v13937	0.0171095	0.0358196	2.09355	AP	0.0240551	0.0241935	-1.06595	0.665508	0.321118
v13980	0.133941	0.23028	1.71926	AP	5.07588e-07	1.042e-06	-0.781792	0.562488	0.536838
v14125	0.0361058	0.00301421	11.9785	HC	3.10648e-06	5.55144e-06	3.58238	0.00015841	-1.83363
v14150	0.026588	0.00469854	5.65879	HC	3.71701e-06	6.54219e-06	2.50049	0.00147097	-1.60274
v14155	0.023603	0.00145527	16.219	HC	3.08999e-12	1.36768e-11	4.01961	2.4367e-08	-2.09632
v14165	0.063155	0.021225	2.9755	HC	2.28238e-19	6.30057e-18	1.57313	1.99815e-15	-2.0524
v14200	0.134065	0.0283925	4.72185	HC	2.08092e-19	5.9401e-18	2.23935	1.4249e-15	-2.69045
v14224	0.141052	0.0309983	4.55031	HC	8.96725e-14	5.701e-13	2.18597	3.74681e-09	-3.11393
v14225	0.0315166	0.00264065	11.9351	HC	3.41376e-18	6.8866e-17	3.57714	1.56603e-15	-2.91606
v14226	0.0162803	0.00261472	6.22639	HC	1.82049e-05	2.85455e-05	2.6384	0.00553293	-1.34871
v14237	0.106566	0.0456206	2.33591	HC	5.44093e-16	5.76519e-15	1.22398	7.81416e-08	-1.75893
v14238	0.0570981	0.011504	4.9633	HC	9.54794e-15	7.4191e-14	2.3113	3.27629e-10	-2.66638
v14255	0.0145325	0.00897261	1.61965	HC	0.00465808	0.0055698	0.69568	0.573467	-0.69615
v14261	0.0449985	0.00821757	5.47589	HC	6.11014e-15	4.96863e-14	2.45309	4.96773e-11	-2.55609
v14262	0.00566382	0.0316558	5.58913	AP	1.88552e-07	4.16403e-07	-2.48262	0.000362312	1.38419
v14263	0.0388475	0.00298098	13.0318	HC	3.71554e-15	3.09333e-14	3.70396	5.75806e-11	-2.54638
v14268	0.052672	0.00649569	8.10875	HC	2.24933e-18	4.81541e-17	3.01948	3.60014e-15	-2.78194
v14271	0.0176929	0.00509031	3.47579	HC	0.0105302	0.0116032	1.79734	0.262712	-0.778301
v14305	0.0408425	0.00257993	15.8309	HC	0.000163301	0.000235305	3.98467	0.00184114	-1.71264
v14404	0.0306685	0.0417769	1.36221	AP	0.0195401	0.0203051	-0.445947	0.83724	-0.199238
v14626	0.0403848	0.0663021	1.64176	AP	1.35554e-05	2.15123e-05	-0.715241	0.344729	0.807937
v14636	0.0426134	0.01508	2.82583	HC	5.33796e-12	2.26701e-11	1.49867	4.03536e-07	-1.59685
v14661	0.0214311	0.00195979	10.9354	HC	5.48634e-07	1.11751e-06	3.45094	0.000936551	-1.42536
v14781	0.0172588	0.000593005	29.104	HC	9.69168e-10	2.87191e-09	4.86315	2.98615e-05	-1.4313
v14939	0.0309472	0.00749467	4.12923	HC	7.20156e-20	2.69801e-18	2.04587	4.33717e-17	-2.30749
v15022	0.0585631	0.00857321	6.83095	HC	5.91615e-06	1.00098e-05	2.77209	0.000534271	-1.51542
v15054	0.0731441	0.0433747	1.68633	HC	0.00703729	0.00812259	0.753889	0.180436	-1.11456
v15124	0.0317055	0.00404841	7.83159	HC	1.04267e-15	1.0222e-14	2.96931	1.69851e-11	-2.4405
v15128	0.0441609	0.0151631	2.9124	HC	2.21956e-20	1.01231e-18	1.54221	6.58074e-18	-2.56481
v15129	0.0358102	0.00427222	8.38212	HC	1.87741e-16	2.34453e-15	3.06732	1.93993e-14	-2.92378
v15149	0.0555145	0.017478	3.17625	HC	1.49616e-19	4.9046e-18	1.66733	1.31159e-14	-2.15491
v15153	0.009937	0.0339274	3.41425	AP	0.000446071	0.000610076	-1.77157	0.0973739	1.10032
v15166	0.0612051	0.0139009	4.40296	HC	2.8038e-13	1.62497e-12	2.13847	4.20988e-09	-2.32254
v15173	0.0289782	0.0133655	2.16813	HC	3.22164e-09	9.13379e-09	1.11645	0.000114338	-1.2903
v15354	0.0207567	0.015641	1.32707	HC	0.000218978	0.000310836	0.40824	0.0458518	-0.856464
v15457	0.0121747	0.0362615	2.97842	AP	6.17908e-06	1.0421e-05	-1.57455	0.00540072	1.35087
v15653	0.0816787	0.0255788	3.19322	HC	5.49052e-20	2.13317e-18	1.67501	2.59781e-15	-2.10458
v15737	0.0469853	0.00304073	15.452	HC	6.16231e-07	1.24793e-06	3.94972	2.95469e-05	-2.02362
v15740	0.0611616	0.00660039	9.26636	HC	5.27509e-20	2.1283e-18	3.212	1.4949e-17	-3.26779
v15746	0.110298	0.0238818	4.61849	HC	1.7125e-15	1.5758e-14	2.20742	3.62446e-11	-3.06359
v15767	0.0218328	0.0141511	1.54283	HC	2.24822e-07	4.88279e-07	0.625583	0.00266426	-1.43709
v15778	0.0182629	0.00268838	6.79328	HC	1.74908e-07	3.91213e-07	2.76411	6.60037e-05	-1.55201
v16149	0.00496819	0.0202942	4.08483	AP	0.00454351	0.00544701	-2.03028	0.223045	-0.393418
v16204	0.0377846	0.00549654	6.87426	HC	0.000206986	0.000295413	2.7812	0.0280727	-1.42152
v16222	0.0236517	0.0051596	4.58402	HC	6.95649e-11	2.35399e-10	2.19661	4.54738e-07	-1.88675
v16278	0.0144913	0.0178395	1.23105	AP	0.0149569	0.0161086	-0.299889	0.404602	0.860212
v17344	0.0148664	0.0289394	1.94663	AP	0.00817283	0.00929859	-0.960978	0.184615	1.05139
v17628	0.0297819	0.00515378	5.77866	HC	3.35045e-12	1.47673e-11	2.53073	1.99625e-07	-2.04166
v17750	0.0255669	0.00399392	6.40146	HC	6.76648e-09	1.83412e-08	2.6784	5.16458e-05	-1.91414
v17834	0.0116425	0.0258347	2.219	AP	6.64606e-06	1.11726e-05	-1.14991	0.0455847	1.19494
v17898	0.0439065	0.0956415	2.1783	AP	4.99112e-07	1.02661e-06	-1.1232	0.243355	0.994127
v18731	0.107045	0.060316	1.77473	HC	7.41902e-11	2.50243e-10	0.8276	3.2889e-07	-1.36868
v18826	0.0329105	0.00172137	19.1188	HC	2.28006e-15	2.04587e-14	4.25692	1.19954e-12	-2.52664
v19128	0.0735291	0.00722498	10.1771	HC	7.233e-25	1.89685e-22	3.34725	4.17067e-25	-3.35276
v19247	0.0711596	0.102926	1.44642	AP	0.0158841	0.0170372	-0.532483	0.83724	0.318272
v19314	0.130743	0.0462841	2.82479	HC	1.05389e-12	5.27738e-12	1.49814	1.8889e-08	-1.99526
v19874	0.0394057	0.0907438	2.30281	AP	1.99051e-07	4.35917e-07	-1.20339	0.0814951	1.30349
v20242	0.0252341	0.00398293	6.33557	HC	9.04328e-13	4.60505e-12	2.66347	6.58892e-08	-2.03284
v20469	0.023263	0.0185736	1.25248	HC	0.0191484	0.0199669	0.324788	0.83724	-0.449622
v20570	0.0355662	0.013824	2.5728	HC	7.5172e-07	1.49065e-06	1.36334	0.00173311	-1.70717
v20690	0.0302723	0.0433871	1.43323	AP	0.0108533	0.0119341	-0.519268	0.799781	0.655788
v21383	0.0176227	0.00129333	13.6258	HC	4.27394e-07	8.89557e-07	3.76827	8.9042e-05	-1.381
v21968	0.0217977	0.00415075	5.2515	HC	8.71939e-12	3.51794e-11	2.39273	2.35552e-08	-2.13901
v22199	0.0360531	0.0124225	2.90223	HC	4.26231e-13	2.3103e-12	1.53716	2.0511e-10	-2.13122
v22790	0.0162127	0.00180016	9.00625	HC	3.28922e-06	5.82836e-06	3.17093	0.00414193	-1.19675
v23461	0.00829098	0.0245477	2.96077	AP	4.09884e-06	7.13049e-06	-1.56597	0.00553293	1.3978
v23747	0.0230229	0.00319841	7.19824	HC	7.04867e-06	1.17553e-05	2.84764	0.00308132	-1.33692
v23798	0.217111	0.0950684	2.28373	HC	5.66836e-16	5.88723e-15	1.19139	3.01239e-11	-1.71208
v24099	0.0259624	0.00506427	5.12658	HC	3.29791e-19	8.64877e-18	2.358	1.47043e-16	-2.69809
v24167	0.0125025	0.0204513	1.63578	AP	0.0067954	0.00785929	-0.70998	0.3875	0.800979
v24228	0.0242117	0.000682327	35.4841	HC	1.48366e-10	4.75952e-10	5.1491	9.6551e-07	-1.81758
v24600	0.0386492	0.0152591	2.53285	HC	2.28891e-15	2.04587e-14	1.34076	8.38658e-10	-1.69542
v24760	0.0211665	0.00908132	2.33077	HC	1.82931e-12	8.55704e-12	1.22081	3.337e-09	-1.67009
v24801	0.0424429	0.0769342	1.81265	AP	3.85782e-07	8.07756e-07	-0.858104	0.308414	0.977157
v24924	0.0200279	0.00538013	3.72257	HC	1.28096e-05	2.03904e-05	1.8963	0.00466866	-1.29487
v25254	0.0166148	0.00478115	3.47507	HC	2.07865e-10	6.5678e-10	1.79704	1.3987e-05	-1.55674
v25257	0.0599778	0.0299286	2.00403	HC	3.08263e-08	7.68095e-08	1.0029	0.000192348	-1.43219
v25647	0.054973	0.00959534	5.72914	HC	4.10513e-16	4.53293e-15	2.51832	5.73023e-13	-2.75445
v25784	0.0408691	0.0651858	1.59499	AP	0.000311213	0.000434126	-0.673547	0.244028	0.948235
v26083	0.0502116	0.0353106	1.422	HC	3.21928e-06	5.71408e-06	0.507922	0.00266426	-1.06159
v26253	0.0134377	0.0315478	2.34771	AP	7.69406e-06	1.27304e-05	-1.23126	0.0433656	1.31821
v26381	0.0227388	0.00195591	11.6257	HC	1.40403e-20	7.01346e-19	3.53924	1.43958e-19	-2.72079
v26470	0.0346017	0.00620075	5.58024	HC	1.26789e-08	3.32504e-08	2.48033	1.29775e-05	-1.9883
v26766	0.00722497	0.0376796	5.21519	AP	1.0269e-08	2.73406e-08	-2.38272	0.000134094	1.74186
v26794	0.0261061	0.0119653	2.18182	HC	5.75279e-09	1.58807e-08	1.12553	0.000690968	-1.77228
v26796	0.10228	0.191942	1.87662	AP	6.77016e-07	1.35792e-06	-0.908139	0.440599	0.68094
v27050	0.05246	0.0201544	2.6029	HC	1.66474e-13	1.00363e-12	1.38012	2.64027e-07	-2.03014
v27335	0.0480334	0.00747556	6.42538	HC	2.4091e-12	1.09876e-11	2.68378	5.69216e-07	-2.79932
v27499	0.0145758	0.00914393	1.59404	HC	0.0246779	0.0247487	0.672684	0.783399	-0.425235
v27548	0.0354563	0.00762612	4.64933	HC	1.66689e-12	7.91206e-12	2.21702	7.52956e-09	-2.2193
v27655	0.0471831	0.0858475	1.81946	AP	1.27752e-08	3.34194e-08	-0.863507	0.132884	0.727132
v27686	0.0274916	0.00989073	2.77953	HC	1.093e-05	1.75047e-05	1.47484	0.00631005	-1.26547
v27879	0.0502171	0.00898785	5.58722	HC	9.86563e-08	2.30491e-07	2.48213	5.92042e-05	-1.97563
v28006	0.00618624	0.015895	2.56942	AP	0.0215952	0.0221875	-1.36144	0.83724	0.419038
v28075	0.0600579	0.00740555	8.10984	HC	1.17668e-21	7.71462e-20	3.01967	5.15035e-20	-2.7965
v28125	0.0273072	0.00600467	4.54765	HC	4.8815e-11	1.67892e-10	2.18512	3.86101e-08	-1.91869
v28218	0.0474677	0.00272488	17.4201	HC	2.03419e-19	5.9401e-18	4.12268	1.27988e-15	-2.83543
v28228	0.0400119	0.00596255	6.71053	HC	2.93776e-10	9.06387e-10	2.74643	7.10954e-06	-1.80113
v28313	0.0172747	0.0036052	4.79161	HC	2.4492e-08	6.19088e-08	2.26051	1.28368e-05	-1.81642
v28381	0.0262549	0.00258958	10.1387	HC	1.49929e-12	7.21446e-12	3.3418	1.2363e-08	-2.16537
v28616	0.00542606	0.0189579	3.49387	AP	1.57484e-05	2.48797e-05	-1.80483	0.00227018	1.37396
v28778	0.0055417	0.0186067	3.35758	AP	0.0195502	0.0203051	-1.74742	0.768969	0.706801
v29122	0.0156391	0.0266833	1.70619	AP	0.00704094	0.00812259	-0.770775	0.496592	0.902099
v29298	0.00711617	0.0165816	2.33012	AP	0.00408681	0.00495041	-1.22041	0.151279	0.925713
v29726	0.0460766	0.0905325	1.96483	AP	0.00207025	0.00262599	-0.974402	0.251193	1.18882
v29817	0.0425249	0.00476572	8.92308	HC	3.03895e-13	1.72317e-12	3.15754	2.85745e-10	-2.80096
v29834	0.0250614	0.00294186	8.51889	HC	6.10398e-13	3.23388e-12	3.09067	4.83719e-09	-1.97896
v31741	0.00860681	0.0316689	3.67951	AP	6.86835e-05	0.000101621	-1.87952	0.139861	1.06051
v32474	0.0244497	0.00141542	17.2738	HC	3.69768e-11	1.31043e-10	4.11052	1.83228e-07	-2.03463
v32873	0.0247493	0.0149028	1.66072	HC	7.69015e-06	1.27304e-05	0.731811	0.00640317	-1.28138
v32888	0.0197418	0.0150684	1.31015	HC	0.00126028	0.00164842	0.389727	0.231131	-0.715431
v32957	0.0259595	0.00210097	12.3559	HC	4.97736e-20	2.0885e-18	3.62713	1.13256e-17	-2.66708
v33101	0.0709021	0.130737	1.84391	AP	2.53211e-06	4.59789e-06	-0.882771	0.235863	0.789753
v33395	0.0187989	0.00339798	5.53237	HC	2.08205e-12	9.62147e-12	2.4679	1.43055e-09	-2.23313
v33527	0.0143164	0.00567222	2.52395	HC	2.53344e-06	4.59789e-06	1.33568	0.00620285	-1.17842
v33624	0.036988	0.00673046	5.49561	HC	2.73069e-12	1.21893e-11	2.45828	7.46267e-08	-1.89352
v33698	0.0238396	0.00481622	4.94985	HC	7.84059e-07	1.54892e-06	2.30738	0.00780635	-1.30702
v33815	0.0712625	0.0192207	3.70758	HC	2.69295e-19	7.24334e-18	1.89048	5.46109e-16	-2.37355
v34064	0.0194367	0.034882	1.79465	AP	0.00328552	0.00404995	-0.843702	0.280186	1.01167
v34194	0.0785172	0.00583871	13.4477	HC	1.56389e-19	4.97127e-18	3.74929	3.07754e-18	-3.42871
v34226	0.0270017	0.0395059	1.46309	AP	0.00611661	0.00717709	-0.54902	0.786008	0.516681
v34335	0.0837576	0.0335308	2.49793	HC	4.77468e-15	3.913e-14	1.32073	4.17582e-09	-1.63539
v34392	0.0216362	0.0076267	2.8369	HC	1.29721e-16	1.67997e-15	1.50431	2.6374e-13	-1.83333
v34425	0.0343939	0.00657669	5.22967	HC	9.79587e-15	7.50063e-14	2.38672	1.31203e-11	-2.59823
v34614	0.0193962	0.00368129	5.26886	HC	2.57177e-11	9.39997e-11	2.39749	4.65943e-07	-1.71231
v34674	0.0313834	0.0655661	2.0892	AP	3.09156e-06	5.53421e-06	-1.06295	0.00373303	1.62164
v34743	0.037181	0.00470205	7.90741	HC	2.8148e-14	1.94258e-13	2.98321	3.51749e-10	-2.37809
v34745	0.0162191	0.0851975	5.25292	AP	0.000194216	0.000278323	-2.39312	0.0699446	1.265
v35404	0.0375687	0.068968	1.83578	AP	0.0237648	0.0239244	-0.876397	0.665654	0.695631
v35822	0.00448172	0.0236992	5.28797	AP	0.00052183	0.000709067	-2.40271	0.0973739	0.970409
v35851	0.0255023	0.00342234	7.45172	HC	6.54302e-12	2.73451e-11	2.89757	4.41411e-08	-2.07965
v35941	0.0472809	0.0267295	1.76886	HC	0.00886528	0.00999965	0.822823	0.83724	0.577128
v35950	0.0150897	0.00558966	2.69958	HC	6.85543e-05	0.000101573	1.43274	0.0149765	-1.11446
v35990	0.0151723	0.00353308	4.29434	HC	6.00361e-14	3.93612e-13	2.10244	1.98877e-09	-1.58
v36019	0.0268315	0.0143947	1.86399	HC	1.15541e-10	3.75238e-10	0.898393	1.78557e-05	-1.45875
v36056	0.0281258	0.00204579	13.7482	HC	1.41348e-07	3.23038e-07	3.78117	1.18077e-05	-1.80927
v36085	0.0166591	0.00835837	1.99311	HC	0.00256562	0.00320016	0.995021	0.105411	-1.0212
v37499	0.0278039	0.00444855	6.25012	HC	2.2608e-13	1.31754e-12	2.64388	4.26946e-09	-2.24791
v37765	0.00681836	0.0161162	2.36365	AP	0.00172998	0.00221581	-1.24101	0.15133	0.931268
v37803	0.0390276	0.0695841	1.78295	AP	8.63916e-06	1.41823e-05	-0.834263	0.440599	0.719609
v37910	0.0216443	0.00534061	4.05278	HC	2.16153e-13	1.26673e-12	2.01891	3.0693e-09	-1.93148
v38201	0.0265056	0.0118646	2.234	HC	1.12157e-08	2.96354e-08	1.15963	0.000149133	-1.23694
v38228	0.0682613	0.0119891	5.69363	HC	6.01677e-12	2.52464e-11	2.50935	4.60609e-09	-2.30288
v38512	0.0138886	0.00602846	2.30385	HC	8.32878e-11	2.79134e-10	1.20405	1.40273e-06	-1.39152
v38531	0.0124174	0.0276923	2.23012	AP	0.00561278	0.00664538	-1.15712	0.256945	0.829125
v38986	0.00659248	0.0255888	3.88152	AP	1.34891e-06	2.56342e-06	-1.95662	0.000349679	1.74496
v39052	0.019618	0.00734127	2.67228	HC	0.000132056	0.0001916	1.41807	0.0130504	-1.39831
v39145	0.0613334	0.150882	2.46003	AP	0.00438646	0.00527683	-1.29868	0.331768	0.998479
v39272	0.00801065	0.0156565	1.95446	AP	0.0164674	0.0174841	-0.966772	0.785511	0.546988
v39676	0.060919	0.154596	2.53772	AP	0.0073936	0.00849494	-1.34353	0.4237	0.913725
v39745	0.0218651	0.00749232	2.91834	HC	5.9969e-09	1.64249e-08	1.54515	0.000664545	-1.30561
v40307	0.0111225	0.00914273	1.21654	HC	0.0126441	0.0137448	0.282787	0.607699	-0.549066
v40377	0.0125516	0.0273963	2.18269	AP	0.00214081	0.00270242	-1.12611	0.242863	0.928737
v40465	0.0503282	0.0251148	2.00392	HC	2.47601e-10	7.70722e-10	1.00283	1.54314e-05	-1.51782
v40506	0.0200761	0.00466595	4.30269	HC	2.9572e-12	1.31445e-11	2.10524	4.00009e-09	-1.62073
v41506	0.0193794	0.0360887	1.86222	AP	4.88823e-05	7.29411e-05	-0.897024	0.0681375	1.15571
v41545	0.02112	0.00352546	5.9907	HC	5.18217e-16	5.54704e-15	2.58273	5.34179e-13	-3.03244
v41840	0.0563612	0.0217261	2.59417	HC	5.59678e-12	2.36735e-11	1.37527	9.25814e-06	-2.00793
v41841	0.0456009	0.0839456	1.84087	AP	2.67759e-06	4.84593e-06	-0.880391	0.190931	0.803194
v42135	0.0236381	0.0149132	1.58505	HC	2.7741e-05	4.23585e-05	0.664526	0.0875548	-0.885494
v42271	0.00968459	0.0158402	1.6356	AP	0.00194379	0.00247456	-0.709823	0.196433	0.988639
v42302	0.00929453	0.0174515	1.87761	AP	0.0125852	0.0137091	-0.908901	0.621587	0.643818
v42334	0.021311	0.00831619	2.56259	HC	3.57479e-06	6.31306e-06	1.3576	0.00618787	-1.63819
v42336	0.0143536	0.00557255	2.57577	HC	2.2362e-05	3.45984e-05	1.365	0.0229617	-1.01033
v42346	0.0215629	0.0134927	1.59812	HC	0.00128229	0.00167512	0.676372	0.335256	-0.777625
v42347	0.0124946	0.0412047	3.29779	AP	0.0113855	0.0124801	-1.7215	0.420675	0.854026
v42350	0.0177257	0.00568823	3.11621	HC	6.62101e-07	1.3331e-06	1.63979	0.000647131	-1.49232
v42360	0.0494509	0.00665929	7.42585	HC	9.94726e-25	2.08694e-22	2.89256	4.17067e-25	-3.23494
v42386	0.0238791	0.00477621	4.99959	HC	1.08017e-07	2.50684e-07	2.32181	8.11472e-05	-1.68028
v42399	0.0178004	0.00142689	12.475	HC	3.25458e-26	1.70703e-23	3.64097	2.54627e-26	-2.95965
v42428	0.309043	0.12805	2.41346	HC	1.05648e-12	5.27738e-12	1.27111	1.73528e-10	-2.46439
v42439	0.0272805	0.0420422	1.54111	AP	0.0099961	0.0111197	-0.623968	0.827693	0.298466
v42548	0.0489277	0.00372657	13.1294	HC	5.55176e-06	9.45421e-06	3.71473	7.27187e-05	-1.92838
v42631	0.0181647	0.00302356	6.00773	HC	0.00354169	0.00432506	2.58682	0.193911	-0.804059
v42979	0.0132171	0.0595969	4.50907	AP	5.38421e-06	9.22882e-06	-2.17283	0.017897	1.23165
v43143	0.0335551	0.00293075	11.4493	HC	1.81087e-23	1.72691e-21	3.51719	6.24717e-24	-3.03709
v43146	0.0412762	0.00839943	4.91417	HC	8.96272e-12	3.60226e-11	2.29695	1.56571e-07	-2.07761
v43212	0.0143711	0.0313539	2.18173	AP	0.0043512	0.00524042	-1.12547	0.183861	0.94685
v43231	0.00728067	0.0201316	2.76507	AP	0.00134935	0.00176053	-1.46732	0.132884	0.992778
v43321	0.0309977	0.0640219	2.06538	AP	0.0105003	0.0115824	-1.04641	0.324573	0.946976
v43323	0.0201542	0.00281525	7.15894	HC	1.08879e-14	8.23935e-14	2.83975	6.08619e-11	-1.99163
v43324	0.00799503	0.0171563	2.14587	AP	0.00375743	0.00457787	-1.10156	0.196646	0.842337
v43504	0.016776	0.00410981	4.08195	HC	0.00015531	0.000224408	2.02926	0.0060728	-1.34407
v43508	0.0431992	0.00581761	7.4256	HC	6.98405e-08	1.64635e-07	2.89251	1.34551e-06	-2.12289
v43509	0.00722172	0.0172149	2.38377	AP	0.00929804	0.0104541	-1.25324	0.224135	-0.499995
v43516	0.0176303	0.0366563	2.07917	AP	0.000300326	0.000419497	-1.05601	0.0250738	1.35223
v43583	0.00547424	0.0213878	3.90699	AP	1.6959e-05	2.66717e-05	-1.96606	0.0294576	1.16777
v43636	0.0244392	0.00488868	4.99914	HC	1.43469e-11	5.49731e-11	2.32168	1.56571e-07	-1.72504
v43643	0.00378717	0.0192952	5.09489	AP	1.75858e-07	3.925e-07	-2.34905	0.000620884	1.18478
v43673	0.00835832	0.0166042	1.98655	AP	0.0042519	0.00513853	-0.990263	0.226796	0.918085
v43842	0.0391857	0.0196465	1.99454	HC	1.19066e-06	2.27092e-06	0.996053	0.00243403	-1.48344
v43990	0.0190215	0.0428666	2.25358	AP	0.00106595	0.00140299	-1.17222	0.179703	1.01347
v43993	0.0216257	0.00202343	10.6877	HC	3.62171e-10	1.10763e-09	3.41787	5.85285e-08	-1.8871
v44016	0.013407	0.00922873	1.45274	HC	0.00636693	0.00743753	0.538781	0.742968	-0.59599
v44027	0.0658399	0.0212186	3.10293	HC	1.60866e-14	1.18682e-13	1.63363	1.8509e-09	-2.06112
v44031	0.0222875	0.0183227	1.21639	HC	0.0164262	0.0174694	0.282603	0.530705	-0.708567
v44067	0.172849	0.0853225	2.02584	HC	2.30689e-09	6.62993e-09	1.01852	2.29016e-07	-2.06786
v44078	0.0232345	0.00952028	2.44052	HC	3.84657e-09	1.07889e-08	1.28719	3.53034e-05	-1.82574
v44082	0.00783292	0.0172495	2.20218	AP	0.0250654	0.0250893	-1.13894	0.3805	-0.43578
v44120	0.0220846	0.00281525	7.84464	HC	3.0025e-13	1.71175e-12	2.97171	4.1666e-10	-2.44936
v44383	0.0131783	0.0322195	2.4449	AP	0.000758761	0.00101394	-1.28977	0.0671787	1.09625
v44385	0.0054364	0.0273659	5.03384	AP	1.88798e-08	4.84227e-08	-2.33166	0.000116087	1.4179
v44399	0.00730495	0.016366	2.2404	AP	0.0233157	0.0235628	-1.16376	0.83724	0.490875
v44413	0.0178087	0.00765694	2.32582	HC	5.9775e-13	3.18295e-12	1.21774	1.63535e-08	-1.52895
v44485	0.0102449	0.0328257	3.20411	AP	0.0017557	0.00224601	-1.67992	0.251571	0.920902
v44596	0.00524282	0.0224437	4.28085	AP	1.0199e-05	1.64882e-05	-2.0979	0.0183062	1.46296
v44775	0.0354213	0.0679388	1.91802	AP	0.000186041	0.000267339	-0.939621	0.106446	1.02176
v44801	0.0182025	0.00424352	4.28947	HC	0.000213646	0.00030409	2.1008	0.00500631	-1.29752
v44806	0.0168883	0.00148694	11.3577	HC	4.90555e-19	1.2551e-17	3.5056	5.50478e-17	-2.63043
v44865	0.00591679	0.0279294	4.72037	AP	2.77525e-07	5.96149e-07	-2.2389	0.00166385	1.62419
v44906	0.0208509	0.00323138	6.45262	HC	1.54361e-06	2.90188e-06	2.68989	9.48077e-05	-1.55747
v44959	0.0146426	0.00635911	2.30262	HC	8.61876e-05	0.000126982	1.20327	0.115633	-0.732252
v45068	0.0282328	0.0798734	2.8291	AP	0.00473739	0.00564718	-1.50034	0.285577	0.955774
v45097	0.0152279	0.003994	3.8127	HC	0.0113786	0.0124801	1.93081	0.219995	-0.891436
v45293	0.0191543	0.00346495	5.52801	HC	0.000202475	0.000289368	2.46676	0.0149993	-1.1677
v45333	0.0234111	0.00104559	22.3904	HC	0.00209057	0.00264537	4.48481	0.125433	-0.833972
v45335	0.0543661	0.00839049	6.47949	HC	1.56052e-07	3.53561e-07	2.69588	0.000209222	-1.79593
v45351	0.0399592	0.0618773	1.54851	AP	0.0198225	0.0205269	-0.630884	0.672408	0.866484
v45358	0.051189	0.0036007	14.2164	HC	6.96636e-07	1.3946e-06	3.82949	2.1804e-05	-2.04457
v45362	0.0159092	0.0251513	1.58093	AP	0.00404363	0.00490378	-0.660772	0.315333	1.02426
v45373	0.0244027	0.00521016	4.68368	HC	1.4359e-11	5.49731e-11	2.22764	4.132e-08	-2.05178
v45617	0.0282454	0.00197991	14.266	HC	8.14766e-07	1.60054e-06	3.83451	0.000148322	-1.52224
v45851	0.0328654	0.00486466	6.75595	HC	1.78032e-08	4.58602e-08	2.75616	1.18077e-05	-1.80556
v45852	0.0182634	0.0125513	1.45511	HC	6.64075e-06	1.11726e-05	0.541124	0.0159088	-1.10034
v45853	0.0843398	0.0102477	8.23015	HC	7.53587e-23	6.08087e-21	3.04092	4.7864e-20	-2.94932
v45963	0.0258429	0.00290138	8.90712	HC	6.236e-16	6.35103e-15	3.15496	1.22711e-12	-2.77724
v45982	0.0315524	0.00445484	7.08272	HC	1.07239e-12	5.33145e-12	2.8243	7.91227e-09	-2.25175
v45987	0.0243051	0.00530499	4.58155	HC	2.69569e-08	6.73281e-08	2.19584	2.09383e-05	-1.99134
v45989	0.115462	0.0286976	4.02339	HC	1.36946e-21	8.45036e-20	2.00841	4.89417e-17	-2.46378
v46315	0.0196915	0.00151471	13.0002	HC	3.90377e-14	2.64197e-13	3.70046	2.23988e-11	-2.14809
v46316	0.0340346	0.0119251	2.85402	HC	2.48973e-05	3.82951e-05	1.513	0.012906	-1.50324
v46317	0.0110186	0.0280472	2.54545	AP	0.0102773	0.0113963	-1.34792	0.400105	0.845314
v46335	0.0161075	0.00358197	4.49683	HC	5.68018e-08	1.36663e-07	2.16891	9.28128e-05	-1.31664
v46336	0.0481767	0.0815428	1.69258	AP	0.0132324	0.0143545	-0.759223	0.550812	0.793344
v46338	0.0229385	0.00750224	3.05755	HC	4.95499e-06	8.53494e-06	1.61238	0.0124908	-1.14957
v46340	0.0204416	0.00353419	5.78395	HC	3.77253e-12	1.64961e-11	2.53205	5.78903e-08	-2.02039
v46351	0.0528363	0.00402739	13.1192	HC	3.77971e-16	4.26335e-15	3.71361	1.56544e-12	-2.89599
v46372	0.0635282	0.0123092	5.16101	HC	6.73711e-15	5.43633e-14	2.36765	4.78417e-11	-2.54001
v46467	0.00867768	0.0374075	4.31077	AP	1.92792e-06	3.57946e-06	-2.10795	0.0095205	1.29479
v46546	0.0231599	0.00183089	12.6496	HC	3.89382e-06	6.80769e-06	3.66101	0.000129014	-1.55847
v46658	0.0135686	0.0242003	1.78355	AP	0.0210438	0.0216846	-0.834753	0.811945	0.679213
v46734	0.0310724	0.0615346	1.98036	AP	0.00188689	0.00240503	-0.985766	0.140136	0.976247
v46828	0.0782593	0.0318296	2.45869	HC	2.56864e-12	1.16142e-11	1.29789	3.47727e-08	-1.7064
v46862	0.00749343	0.0376417	5.02329	AP	3.38868e-07	7.12371e-07	-2.32863	0.00152529	1.39239
v46915	0.0412245	0.00638389	6.45758	HC	6.48245e-17	8.83128e-16	2.69099	4.99969e-13	-2.47396
v46920	0.044936	0.00459673	9.77564	HC	1.05174e-05	1.69214e-05	3.28919	0.000339433	-1.86377
v46926	0.00636765	0.017557	2.75722	AP	0.0024085	0.00301494	-1.46321	0.0472326	0.830017
v46980	0.0760291	0.00696157	10.9212	HC	8.22322e-19	2.00608e-17	3.44907	3.73744e-16	-3.43789
v46992	0.0610682	0.0105418	5.79294	HC	0.00113029	0.00148364	2.53429	0.0720819	-1.34577
v47171	0.0312643	0.00978861	3.19395	HC	0.00160386	0.0020593	1.67534	0.278262	-0.957623
v47209	0.0113823	0.0149935	1.31726	AP	0.00638877	0.00745475	-0.397546	0.542357	-0.832158
v48240	0.0567805	0.0110609	5.13345	HC	8.17053e-07	1.60203e-06	2.35993	0.000510188	-1.92785
v48290	0.0165931	0.012707	1.30582	HC	0.000667977	0.000898343	0.384954	0.0784708	-1.15663
v48609	0.00776572	0.01392	1.79249	AP	0.00590727	0.0069548	-0.841968	0.554659	0.819081
v48760	0.00517751	0.0208094	4.01919	AP	0.000377174	0.000522662	-2.0069	0.148582	0.873239
v49241	0.0156619	0.00395852	3.95649	HC	1.71804e-12	8.11814e-12	1.98422	1.1356e-08	-1.87357
v49313	0.019273	0.00310717	6.20274	HC	9.23427e-06	1.50649e-05	2.63291	0.00337843	-1.48578
v49579	0.00786184	0.0153477	1.95217	AP	0.0218997	0.0224343	-0.965081	0.618334	-0.308588
v49977	0.018358	0.00331929	5.5307	HC	1.20061e-10	3.88715e-10	2.46746	1.18756e-06	-1.37942
v50319	0.0184344	0.00106635	17.2875	HC	3.47598e-08	8.59977e-08	4.11165	0.000174868	-1.43365
v50321	0.0466412	0.0126529	3.68621	HC	5.21932e-09	1.44461e-08	1.88214	0.000171832	-1.90648
v50344	0.055568	0.0115813	4.79809	HC	1.17323e-12	5.72428e-12	2.26246	3.15254e-09	-2.55167
v50350	0.0244512	0.000883663	27.6702	HC	7.76388e-14	4.96604e-13	4.79026	4.31211e-11	-2.69847
v50357	0.0213292	0.00567499	3.75846	HC	0.0245604	0.0246544	1.91014	0.124208	-0.985453
v50359	0.0208865	0.000915335	22.8184	HC	4.32767e-14	2.89155e-13	4.51213	5.39753e-09	-1.8786
v50379	0.0380303	0.0799344	2.10186	AP	0.00139833	0.00181541	-1.07167	0.241092	1.09862
v50387	0.0187696	0.00174689	10.7446	HC	6.23973e-08	1.48424e-07	3.42554	2.95139e-05	-1.5352
v50399	0.026892	0.00513183	5.24024	HC	3.06205e-07	6.5022e-07	2.38963	0.000151294	-1.66766
v50400	0.0194841	0.00335655	5.80481	HC	3.78808e-07	7.94739e-07	2.53725	0.00018201	-1.51988
v50405	0.0143599	0.0244519	1.70278	AP	0.00323468	0.00399668	-0.767894	0.397715	0.880075
v50412	0.0745605	0.0149323	4.99323	HC	1.55591e-13	9.48923e-13	2.31997	2.04624e-07	-2.55011
v50441	0.071191	0.0141718	5.02342	HC	9.17897e-13	4.65157e-12	2.32867	7.09844e-08	-2.54933
v50467	0.0144131	0.00672854	2.14208	HC	0.0249253	0.0249729	1.09901	0.293418	-0.76682
v51327	0.0268762	0.0160992	1.66942	HC	0.000568091	0.000770928	0.739343	0.075773	-1.1226
v51329	0.0192595	0.00357513	5.38708	HC	0.00177067	0.00226241	2.4295	0.146392	-1.19247
v51332	0.0256847	0.00398628	6.44327	HC	1.25265e-11	4.87968e-11	2.68779	7.57816e-08	-1.71314
v51364	0.0290098	0.00497282	5.83367	HC	3.13996e-06	5.60173e-06	2.5444	0.00308132	-1.42984
v51371	0.028125	0.00129379	21.7384	HC	1.31012e-17	2.29053e-16	4.44217	7.0654e-14	-2.73608
v51466	0.0267902	0.00364949	7.34079	HC	3.29919e-13	1.85804e-12	2.87594	3.05063e-09	-2.03597
v51784	0.0318946	0.00297309	10.7278	HC	5.48887e-06	9.39287e-06	3.42328	0.000307133	-1.73368
v52122	0.0267587	0.00452403	5.91479	HC	3.47493e-16	3.99357e-15	2.56433	1.19205e-11	-1.94883
v52374	0.0427635	0.00550328	7.77054	HC	1.36516e-14	1.01564e-13	2.95802	6.08619e-11	-2.31045
v52457	0.0382265	0.00673278	5.67768	HC	1.35968e-08	3.54801e-08	2.5053	1.8309e-05	-2.06037
v52460	0.0225615	0.00128884	17.5052	HC	7.71818e-07	1.52762e-06	4.12971	2.95469e-05	-1.67493
v52751	0.0475623	0.00599749	7.93037	HC	9.54087e-20	3.33613e-18	2.98739	5.95175e-18	-3.2448
v52958	0.0456617	0.0043083	10.5985	HC	4.91759e-06	8.48445e-06	3.40579	0.000216942	-1.97332
v53235	0.0325192	0.00248578	13.0821	HC	8.01428e-06	1.32185e-05	3.70952	0.000105842	-1.74053
v53491	0.0274683	0.0166396	1.65078	HC	4.4982e-05	6.72167e-05	0.723146	0.0627381	-1.09233
v53492	0.0713798	0.00870578	8.19913	HC	3.53572e-13	1.96242e-12	3.03547	2.4018e-09	-2.52721
v53496	0.0107163	0.0185527	1.73127	AP	0.0221976	0.0226732	-0.791828	0.361855	0.898556
v53498	0.0431381	0.0769925	1.78479	AP	0.0140179	0.0151283	-0.835754	0.506326	0.888314
v53500	0.014815	0.0301068	2.03218	AP	0.00674227	0.00781507	-1.02303	0.581949	0.721945
v53503	0.0996613	0.0215937	4.61529	HC	3.56163e-15	3.01302e-14	2.20642	5.67232e-11	-2.87291
v53563	0.0836165	0.0284701	2.93699	HC	2.89062e-16	3.40704e-15	1.55434	1.80138e-11	-1.88101
v53615	0.0230508	0.00855766	2.69359	HC	1.41859e-13	8.75351e-13	1.42953	4.3818e-09	-1.6326
v53712	0.0186975	0.00136483	13.6995	HC	4.0086e-14	2.69552e-13	3.77605	5.36976e-10	-2.19638
v53715	0.0417049	0.00783653	5.32186	HC	6.84988e-08	1.61836e-07	2.41193	0.00016231	-1.80885
v53746	0.14279	0.0983609	1.4517	HC	3.60954e-05	5.45593e-05	0.537742	0.00173154	-1.24432
v53755	0.04567	0.025741	1.77421	HC	1.12439e-07	2.59799e-07	0.827176	0.000305872	-1.47357
v53772	0.0636108	0.0067521	9.42089	HC	2.50153e-05	3.84202e-05	3.23586	0.000539499	-1.93193
v53780	0.0934854	0.0178081	5.24959	HC	9.70772e-16	9.69848e-15	2.3922	1.45573e-11	-3.28667
v53784	0.0286053	0.00609734	4.69144	HC	1.32256e-12	6.423e-12	2.23003	6.41837e-09	-2.05505
v53787	0.0540358	0.00809756	6.6731	HC	1.96029e-19	5.9401e-18	2.73836	1.42111e-15	-2.69913
v53802	0.023818	0.00429621	5.54395	HC	5.40913e-08	1.30441e-07	2.47091	0.000347134	-1.58223
v53816	0.0171827	0.00352544	4.87392	HC	1.77893e-13	1.06028e-12	2.28508	5.84492e-10	-1.90334
v53843	0.0525332	0.00866409	6.06332	HC	5.12828e-21	2.83135e-19	2.60011	5.10238e-18	-3.03769
v54185	0.0215513	0.0106653	2.02069	HC	1.47553e-08	3.84078e-08	1.01485	0.000170075	-1.4959
v54231	0.0179899	0.00341063	5.27466	HC	2.18779e-12	1.00657e-11	2.39908	2.51398e-08	-1.82764
v54435	0.0490446	0.129189	2.63412	AP	0.00554361	0.0065709	-1.39732	0.368906	0.991826
v54531	0.0179235	0.00291043	6.15836	HC	0.000349486	0.000485577	2.62255	0.0522143	-1.03317
v55492	0.0232014	0.00470564	4.93056	HC	2.79659e-07	5.97478e-07	2.30175	0.000172268	-1.43761
v55649	0.108953	0.0395612	2.75403	HC	1.18604e-13	7.40567e-13	1.46155	9.15868e-07	-1.62873
v55664	0.0479083	0.0163508	2.93002	HC	1.89443e-08	4.84697e-08	1.55091	0.000695144	-2.05378
v55668	0.156702	0.0825288	1.89875	HC	3.77464e-09	1.06155e-08	0.925053	3.06747e-06	-1.84056
v55674	0.100249	0.00874514	11.4634	HC	1.35161e-25	4.72613e-23	3.51896	2.61002e-25	-3.49395
v55675	0.00811802	0.013841	1.70498	AP	0.0200731	0.0207455	-0.769752	0.811981	0.488714
v55676	0.0439939	0.0167102	2.63276	HC	1.08704e-10	3.55235e-10	1.39658	3.09565e-05	-2.18277
v55681	0.0224605	0.00524177	4.28492	HC	0.00113147	0.00148364	2.09927	0.229752	-0.897146
v55683	0.16895	0.0528886	3.19446	HC	5.99482e-19	1.49728e-17	1.67557	1.15292e-13	-2.04333
v55684	0.0300222	0.0416861	1.38851	AP	0.0182207	0.0190754	-0.473535	0.782784	0.632632
v55690	0.0450006	0.0127647	3.5254	HC	0.000861783	0.00114432	1.81778	0.0502212	-1.44376
v55700	0.0860606	0.0558058	1.54214	HC	5.98868e-09	1.64249e-08	0.624937	4.80958e-06	-1.42861
v55704	0.027042	0.00346165	7.81189	HC	4.628e-18	9.15994e-17	2.96567	2.24673e-15	-2.4
v55707	0.0276194	0.00367747	7.51045	HC	3.31224e-13	1.85804e-12	2.9089	6.41494e-10	-2.12117
v55712	0.11032	0.0623554	1.76921	HC	2.05509e-10	6.51297e-10	0.823106	1.58807e-06	-1.581
v55719	0.0169756	0.00413923	4.10115	HC	0.00215213	0.00271345	2.03603	0.103414	-0.946383
v55917	0.0265532	0.00715862	3.70927	HC	3.89072e-11	1.3742e-10	1.89114	3.42348e-07	-1.85579
v56045	0.0157753	0.00382131	4.12824	HC	4.2223e-08	1.03486e-07	2.04553	0.000125048	-1.38857
v56105	0.0113946	0.0261339	2.29353	AP	0.000722077	0.000967381	-1.19757	0.0410481	1.1987
v56116	0.0224515	0.00407082	5.51522	HC	7.07757e-14	4.58294e-13	2.46342	1.38973e-09	-2.04364
v56118	0.0464543	0.0377854	1.22942	HC	0.000141182	0.000204558	0.297982	0.379736	-0.8289
v56170	0.0602274	0.00888775	6.77645	HC	1.57472e-15	1.47489e-14	2.76053	2.74543e-10	-2.31194
v56176	0.0251351	0.0684316	2.72255	AP	0.00355509	0.00433638	-1.44496	0.211163	1.0324
v56185	0.0233989	0.00221531	10.5624	HC	3.01536e-06	5.41629e-06	3.40086	0.000266898	-1.53842
v56201	0.0968138	0.0329924	2.93442	HC	3.37559e-18	6.8866e-17	1.55308	1.37206e-08	-2.34225
v56202	0.00838838	0.0203104	2.42125	AP	0.000661919	0.000891338	-1.27575	0.105866	0.940449
v56212	0.0625172	0.00518665	12.0535	HC	3.66496e-17	5.4922e-16	3.59138	3.83603e-15	-2.97469
v56236	0.0886928	0.133828	1.50889	AP	4.30476e-05	6.46022e-05	-0.593489	0.797401	0.415425
v56239	0.0264923	0.00574287	4.61308	HC	4.17742e-06	7.25516e-06	2.20573	0.00219297	-1.49987
v56242	0.0147949	0.00361742	4.0899	HC	0.00475529	0.00566209	2.03206	0.159552	-0.926158
v56251	0.0225202	0.0122869	1.83287	HC	0.00141169	0.00182823	0.874104	0.252435	-0.860237
v56252	0.0291495	0.00574362	5.07511	HC	2.30136e-15	2.04587e-14	2.34344	3.82132e-11	-2.37829
v56255	0.110557	0.0239048	4.62487	HC	3.12848e-11	1.12006e-10	2.20941	8.99165e-08	-2.74052
v56580	0.170048	0.31651	1.8613	AP	0.00307722	0.00381561	-0.896313	0.801694	0.597164
v56836	0.0150895	0.0376871	2.49758	AP	0.00466185	0.0055698	-1.32053	0.412665	0.74779
v56916	0.0258695	0.00281232	9.19862	HC	0.000433129	0.000594702	3.20142	0.0361998	-1.28295
v56945	0.0216828	0.00298924	7.25362	HC	1.67587e-13	1.00456e-12	2.8587	8.83954e-10	-2.29209
v56952	0.0418716	0.0131109	3.19365	HC	7.32429e-10	2.20149e-09	1.67521	1.33616e-05	-1.62457
v56959	0.0416664	0.0101418	4.10839	HC	0.00972954	0.0108693	2.03857	0.369372	-1.01744
v56971	0.26948	0.0980984	2.74704	HC	2.53483e-17	4.04601e-16	1.45788	6.09886e-12	-1.72346
v56980	0.124961	0.0270845	4.61374	HC	5.02231e-12	2.14163e-11	2.20594	6.63019e-07	-2.87665
v56998	0.0686023	0.00622828	11.0147	HC	2.05669e-18	4.59036e-17	3.46135	1.11077e-14	-2.70831
v57004	0.0286494	0.00200149	14.3141	HC	7.51514e-15	5.92736e-14	3.83936	7.00025e-12	-2.34499
v57043	0.0588079	0.113877	1.93642	AP	9.60399e-07	1.85536e-06	-0.953391	0.220697	0.801379
v57113	0.0269549	0.0427083	1.58444	AP	0.0206336	0.0212828	-0.66397	0.642414	0.94119
v57299	0.0238898	0.101975	4.26855	AP	0.000108401	0.000159261	-2.09375	0.167989	1.02281
v57334	0.0165115	0.00290928	5.67548	HC	2.55762e-05	3.92243e-05	2.50474	0.00933909	-1.23448
v57368	0.0336022	0.00151697	22.1508	HC	5.20241e-18	1.01062e-16	4.46929	3.57362e-15	-2.69759
v57430	0.0215162	0.00536824	4.00806	HC	0.000267346	0.000375933	2.0029	0.0374639	-1.13039
v57678	0.0422882	0.00729021	5.80069	HC	5.95628e-08	1.42651e-07	2.53622	0.000194507	-1.92114
v57679	0.115715	0.0236181	4.89945	HC	4.10981e-17	5.98777e-16	2.29262	2.94512e-12	-3.00884
v57696	0.0345841	0.00585029	5.91152	HC	5.21901e-11	1.78913e-10	2.56353	3.47673e-06	-1.89407
v57700	0.0102332	0.0169526	1.65663	AP	0.00610283	0.00716895	-0.728247	0.531241	0.344905
v57705	0.0214863	0.00379194	5.6663	HC	3.06374e-11	1.10064e-10	2.50241	8.67712e-08	-2.037
v57716	0.0393415	0.00752857	5.22562	HC	8.05149e-15	6.303e-14	2.3856	2.18303e-09	-2.13007
v57717	0.0287965	0.00233316	12.3423	HC	2.37442e-06	4.33178e-06	3.62554	5.37784e-05	-1.66932
v57725	0.0398003	0.0152638	2.6075	HC	0.000209585	0.000298716	1.38267	0.0110135	-1.54661
v57727	0.0445313	0.0129285	3.44443	HC	3.94692e-09	1.10408e-08	1.78427	8.3237e-05	-2.37003
v57734	0.0257017	0.00951626	2.70082	HC	1.23212e-09	3.63059e-09	1.4334	9.89518e-06	-1.64549
v57745	0.120277	0.025536	4.71012	HC	2.84392e-16	3.39009e-15	2.23576	5.06018e-12	-3.1206
v57749	0.0588226	0.00378694	15.533	HC	1.40768e-13	8.73759e-13	3.95727	1.77292e-09	-2.64392
v57775	0.0128905	0.00880778	1.46353	HC	0.0123916	0.0135404	0.549453	0.226796	-0.954308
v57778	0.100742	0.0204494	4.92638	HC	9.32077e-12	3.73187e-11	2.30053	3.42348e-07	-2.52395
v57782	0.131197	0.0306414	4.28169	HC	1.21532e-14	9.10622e-14	2.09818	3.64686e-09	-2.73699
v57918	0.0418729	0.00477197	8.77475	HC	5.17262e-05	7.7075e-05	3.13336	0.0017026	-1.69506
v58305	0.0187827	0.0232961	1.2403	AP	0.0189631	0.0197934	-0.310684	0.603282	0.600139
v58420	0.125724	0.206664	1.64379	AP	2.78411e-07	5.96149e-07	-0.717026	0.511914	0.533733
v58509	0.0336233	0.00447903	7.50681	HC	3.19465e-10	9.79879e-10	2.9082	2.29016e-07	-1.95228
v58541	0.0583888	0.0200726	2.90888	HC	5.19586e-09	1.44192e-08	1.54046	9.24771e-05	-1.86151
v58549	0.0284809	0.0220675	1.29063	HC	0.0104656	0.0115562	0.368071	0.613983	-0.60424
v58552	0.0530807	0.0231576	2.29215	HC	9.68936e-12	3.86469e-11	1.1967	3.15359e-09	-2.11879
v58560	0.0263739	0.00291237	9.05584	HC	1.08213e-18	2.57989e-17	3.17885	8.38436e-15	-3.04499
v58686	0.015115	0.0573983	3.79745	AP	0.000894169	0.00118134	-1.92503	0.390687	1.00518
v58858	0.0139	0.00558332	2.48955	HC	3.66401e-10	1.11731e-09	1.31588	6.48257e-05	-1.71576
v59026	0.0417448	0.0640494	1.53431	AP	5.72598e-06	9.70364e-06	-0.617589	0.0671787	1.03322
v59124	0.0188943	0.0424421	2.24629	AP	0.001578	0.00202858	-1.16755	0.128397	1.01136
v59405	0.0182488	0.0328941	1.80253	AP	0.0104053	0.011526	-0.850024	0.362133	0.926569
v59429	0.0206444	0.0124844	1.65361	HC	0.00867751	0.00981954	0.725619	0.295893	-0.835573
v59511	0.0457839	0.113071	2.46968	AP	0.0100281	0.0111435	-1.30432	0.484335	0.901175
v59567	0.00625239	0.0274944	4.39742	AP	0.00319964	0.00396272	-2.13666	0.219995	0.798497
v59596	0.0225111	0.00210658	10.6861	HC	1.1409e-06	2.18395e-06	3.41766	0.000127404	-1.48106
v59675	0.00584075	0.0189044	3.23664	AP	0.00615867	0.00721031	-1.6945	0.150206	0.953549
v59959	0.0353462	0.00525698	6.72367	HC	1.04532e-05	1.6844e-05	2.74925	0.00681087	-1.43936
v60103	0.0425803	0.0794865	1.86674	AP	8.38851e-05	0.000123763	-0.900524	0.781273	0.663433
v60217	0.146653	0.0842587	1.74051	HC	4.25765e-07	8.87928e-07	0.79951	0.000172297	-1.84213
v60225	0.00716683	0.0186796	2.6064	AP	0.00300721	0.00373321	-1.38206	0.161696	0.878962
v60241	0.031895	0.0120968	2.63664	HC	8.43919e-07	1.64855e-06	1.3987	0.00017242	-1.51356
v60249	0.00699486	0.0245271	3.50644	AP	0.0175926	0.0185102	-1.81001	0.191478	0.871217
v60284	0.0684567	0.153304	2.23943	AP	1.07925e-07	2.50684e-07	-1.16313	0.045034	0.882209
v60530	0.0729753	0.0157316	4.63878	HC	2.60932e-12	1.17475e-11	2.21375	6.4849e-09	-2.66135
v60569	0.0204899	0.0512284	2.50018	AP	0.00209051	0.00264537	-1.32203	0.163973	-0.596809
v60760	0.0217166	0.00122843	17.6783	HC	2.64923e-08	6.63255e-08	4.14391	5.27542e-05	-1.53088
v60761	0.0189496	0.0054725	3.4627	HC	0.000269948	0.000379084	1.7919	0.0228007	-1.02939
v60856	0.0408244	0.0113087	3.61001	HC	1.61043e-12	7.67884e-12	1.852	1.62212e-06	-1.98071
v60926	0.0328163	0.0215292	1.52427	HC	0.00580871	0.00684645	0.608118	0.519306	-0.637877
v61012	0.0226312	0.00405006	5.58788	HC	8.57082e-13	4.40725e-12	2.4823	3.56227e-09	-2.08312
v61018	0.014885	0.00419755	3.54612	HC	2.75095e-05	4.21278e-05	1.82624	0.0113154	-1.41701
v61038	0.0258582	0.00911265	2.83761	HC	2.11639e-05	3.28416e-05	1.50468	0.010935	-1.23392
v61039	0.0590946	0.00504424	11.7153	HC	3.61918e-23	3.16377e-21	3.55032	1.32369e-22	-3.2313
v61069	0.0105028	0.0549396	5.23097	AP	2.70811e-06	4.8811e-06	-2.38708	0.00772166	1.3612
v61237	0.0237469	0.0884698	3.72552	AP	0.000335946	0.000467384	-1.89744	0.251571	0.959257
v61318	0.0905829	0.0159322	5.68553	HC	3.8834e-08	9.54025e-08	2.5073	0.000129136	-2.24839
v61390	0.290215	0.176463	1.64462	HC	1.92796e-05	3.01855e-05	0.717754	0.000311812	-1.53809
v61413	0.105259	0.0204539	5.14615	HC	5.86563e-17	8.09611e-16	2.36349	1.23142e-11	-2.93294
v61447	0.0188184	0.00136813	13.7548	HC	2.69358e-12	1.2075e-11	3.78187	2.21545e-08	-1.82
v61643	0.016832	0.00621126	2.70993	HC	6.76384e-09	1.83412e-08	1.43825	0.000288238	-1.25653
v61644	0.0203579	0.000844569	24.1045	HC	1.73245e-08	4.48727e-08	4.59123	1.36108e-05	-1.45538
v62564	0.0225383	0.0535659	2.37666	AP	0.00874047	0.00988012	-1.24894	0.51318	0.946738
v62623	0.0155403	0.0482299	3.10354	AP	0.00012429	0.000181336	-1.63391	0.102351	1.06108
v63382	0.13148	0.26763	2.03553	AP	1.02236e-07	2.38323e-07	-1.0254	0.34726	0.774881
v63450	0.0226983	0.033291	1.46668	AP	0.00141489	0.00183011	-0.552552	0.449361	0.824585
v64018	0.0196944	0.0029117	6.7639	HC	3.59883e-05	5.44758e-05	2.75785	0.0158951	-0.97667
v64273	0.0701711	0.0151287	4.63828	HC	3.3853e-15	2.89723e-14	2.21359	1.24812e-10	-2.82237
v65300	0.0438758	0.0685431	1.56221	AP	0.00229113	0.00287831	-0.643587	0.409303	0.914247
v66096	0.178449	0.112194	1.59055	HC	0.00799389	0.00912469	0.669525	0.77075	-0.441936
v66238	0.0706528	0.011459	6.16571	HC	3.92448e-17	5.79828e-16	2.62427	4.3442e-13	-2.80228
v66312	0.0127519	0.0330431	2.59123	AP	5.46796e-05	8.12449e-05	-1.37364	0.0198287	1.30447
v66334	0.0167488	0.00144298	11.6071	HC	1.96744e-10	6.27308e-10	3.53694	1.67804e-06	-1.25537
v66620	0.0176878	0.00206641	8.55969	HC	2.64434e-08	6.63255e-08	3.09756	1.58805e-05	-1.51177
v66648	0.0552876	0.0680988	1.23172	AP	8.29025e-06	1.36522e-05	-0.300673	0.149478	0.923485
v66693	0.0184653	0.0102929	1.79398	HC	0.00026534	0.000373614	0.843164	0.137054	-1.04356
v66770	0.056444	0.104689	1.85474	AP	1.50199e-06	2.8287e-06	-0.89122	0.33265	0.716088
v66911	0.0335606	0.00562684	5.96438	HC	1.93764e-11	7.2334e-11	2.57637	2.01093e-07	-2.05139
v66934	0.0230617	0.00498837	4.62308	HC	3.9671e-10	1.20623e-09	2.20885	1.45245e-06	-1.72475
v67230	0.0491517	0.0233039	2.10916	HC	0.0160137	0.0171587	1.07667	0.344729	-0.813984
v68883	0.0223978	0.00396568	5.64792	HC	2.73606e-14	1.90075e-13	2.49772	9.34232e-10	-2.16193
v69121	0.0182786	0.00153823	11.8829	HC	7.0142e-14	4.57012e-13	3.57081	6.17651e-09	-1.63172
v69503	0.0403939	0.0079532	5.07894	HC	6.18328e-13	3.25943e-12	2.34453	7.45516e-10	-2.20691
v69821	0.0221219	0.00367556	6.01863	HC	6.8409e-08	1.61836e-07	2.58944	4.42642e-05	-1.57639
v70989	0.0267512	0.0150573	1.77663	HC	5.96159e-06	1.00704e-05	0.829145	0.010449	-1.25673
v72975	0.035114	0.00522653	6.71842	HC	8.44803e-12	3.42162e-11	2.74812	6.59876e-09	-2.14917
v73853	0.0434798	0.00944422	4.60385	HC	5.72183e-14	3.79886e-13	2.20284	4.17717e-09	-2.10372
v73866	0.0435436	0.0100321	4.34042	HC	5.89765e-18	1.08864e-16	2.11783	7.06467e-15	-2.8282
v73881	0.0728548	0.0251627	2.89534	HC	2.54563e-17	4.04601e-16	1.53373	4.90657e-07	-1.99842
v74066	0.0280572	0.0118512	2.36746	HC	7.50723e-11	2.52407e-10	1.24334	1.3987e-05	-1.51436
v74207	0.0462161	0.00689346	6.70435	HC	2.59592e-11	9.45528e-11	2.7451	1.07973e-07	-2.1759
v74384	0.0389262	0.00380673	10.2256	HC	1.29491e-15	1.24153e-14	3.35412	2.49342e-12	-2.56432
v74850	0.0320627	0.00885428	3.62116	HC	2.87892e-13	1.65933e-12	1.85645	4.40953e-08	-1.88319
v74948	0.0486295	0.00436353	11.1445	HC	1.13766e-23	1.32601e-21	3.47826	1.64409e-23	-3.14039
v75834	0.598961	0.903457	1.50837	AP	0.000179908	0.00025888	-0.592993	0.792934	-0.218916
v75853	0.0204751	0.00386891	5.29221	HC	1.07551e-09	3.17804e-09	2.40387	5.4198e-06	-1.41352
v75927	0.0202991	0.0106801	1.90064	HC	8.57939e-07	1.66972e-06	0.926486	0.00593049	-1.04439
v75953	0.0273204	0.0051014	5.35548	HC	1.08012e-11	4.25955e-11	2.42101	1.64563e-09	-2.39596
v75962	0.0383361	0.0109494	3.5012	HC	8.68033e-09	2.32288e-08	1.80785	6.18924e-05	-2.148
v76042	0.00790386	0.0259255	3.28011	AP	1.07417e-06	2.05998e-06	-1.71374	0.000522072	1.64619
v76235	0.0633483	0.0223121	2.83918	HC	3.50247e-16	3.99357e-15	1.50548	1.40826e-13	-2.58602
v76511	0.0295049	0.00685157	4.30629	HC	2.4014e-10	7.51495e-10	2.10645	6.33441e-06	-1.97694
v76738	0.0173189	0.00250933	6.90181	HC	2.44645e-12	1.11097e-11	2.78697	4.19231e-08	-1.81945
v76739	0.0328186	0.00778949	4.2132	HC	2.20924e-11	8.18901e-11	2.07491	1.89418e-07	-1.85964
v76847	0.016266	0.0240977	1.48148	AP	0.0177173	0.0186227	-0.567039	0.490071	0.775891
v77196	0.0186556	0.0085683	2.17728	HC	7.06431e-06	1.17626e-05	1.12253	0.00682715	-1.04079
v77379	0.0302214	0.00860095	3.51373	HC	7.72829e-08	1.81771e-07	1.813	8.9042e-05	-1.48618
v77381	0.0110844	0.0193742	1.74789	AP	0.000356803	0.000495087	-0.805613	0.128397	0.853014
v77617	0.0215894	0.00633932	3.40563	HC	6.74947e-09	1.83412e-08	1.76792	0.000127661	-1.24731
v77863	0.0307888	0.00454499	6.77422	HC	7.97137e-16	8.04035e-15	2.76006	6.41392e-12	-2.36053
v78026	0.0571551	0.113657	1.98858	AP	1.63536e-05	2.57968e-05	-0.991736	0.463483	0.844635
v78183	0.0140614	0.00530678	2.64971	HC	1.88358e-07	4.16403e-07	1.40583	0.000365623	-1.24257
v78281	0.02142	0.035853	1.67381	AP	0.00087337	0.00115677	-0.743138	0.277545	0.962944
v78490	0.0687422	0.13787	2.00561	AP	1.93843e-08	4.94748e-08	-1.00404	0.354771	0.760071
v78596	0.0300021	0.0142348	2.10766	HC	1.7751e-07	3.95345e-07	1.07564	0.000126114	-1.38114
v78903	0.0356643	0.0573869	1.60909	AP	0.0225392	0.0229555	-0.686241	0.83724	0.47189
v78917	0.0262534	0.00537902	4.88069	HC	2.0619e-12	9.57048e-12	2.28709	9.83841e-08	-2.10501
v79063	0.117887	0.0553491	2.12987	HC	3.45854e-14	2.35585e-13	1.09077	3.15359e-09	-1.47421
v79082	0.0213156	0.00362352	5.88256	HC	9.7451e-11	3.21466e-10	2.55644	6.01853e-07	-1.81087
v79173	0.211728	0.387932	1.83222	AP	0.00155014	0.00199521	-0.873595	0.83724	0.299031
v79272	0.0113725	0.0152242	1.33869	AP	0.00651448	0.00759299	-0.420822	0.178476	0.804456
v79471	0.0888712	0.0279331	3.18157	HC	3.12754e-17	4.82468e-16	1.66974	4.36726e-11	-1.96044
v79561	0.0129719	0.0363659	2.80343	AP	0.00210744	0.0026635	-1.48719	0.300457	-0.384084
v79650	0.0376096	0.00821859	4.57616	HC	6.36962e-13	3.32424e-12	2.19414	5.85285e-08	-1.76451
v79711	0.0499892	0.00671222	7.44749	HC	5.66975e-18	1.08138e-16	2.89675	3.14284e-15	-2.70052
v80251	0.0197298	0.0456906	2.31581	AP	2.82522e-07	6.02369e-07	-1.21152	0.0176558	1.21029
v80492	0.0371419	0.0018924	19.6269	HC	1.01448e-10	3.33603e-10	4.29476	5.62128e-08	-2.30137
v81511	0.00757572	0.0238068	3.14252	AP	0.00397479	0.00483146	-1.65192	0.158367	0.905043
v81666	0.0809577	0.0636581	1.27176	HC	1.20334e-05	1.92132e-05	0.346825	0.00354979	-1.01659
v82170	0.00951876	0.0213062	2.23834	AP	0.00933728	0.0104757	-1.16243	0.388825	0.834646
v82965	0.0103944	0.0318186	3.06111	AP	2.43227e-05	3.75213e-05	-1.61406	0.00924335	1.42498
v83315	0.0156203	0.00311377	5.01653	HC	2.32221e-07	5.03305e-07	2.32669	0.000171832	-1.41899
v83524	0.0244884	0.0202719	1.208	HC	0.00252097	0.00314821	0.272618	0.155133	-0.841505
v83786	0.00822462	0.0171093	2.08025	AP	0.00953872	0.0106789	-1.05676	0.450701	0.722862
v93105	0.372517	0.149988	2.48363	HC	5.17966e-16	5.54704e-15	1.31245	5.60947e-09	-1.66945
v00079	0.0239064	0.00146582	16.3093	HC	1.50194e-06	2.8287e-06	4.02762	0.000751746	-1.48041
v00349	0.0179627	0.00173417	10.3581	HC	7.6376e-09	2.05432e-08	3.37269	1.59307e-05	-1.57289
v01690	0.0267013	0.00557095	4.79294	HC	1.10764e-07	2.56494e-07	2.26091	0.00023016	-1.61885
v01782	0.0168516	0.11923	7.07531	AP	0.0217382	0.0222907	-2.82279	0.531001	0.993108
v02290	0.0142155	0.0261356	1.83853	AP	0.00620441	0.00725577	-0.878551	0.55806	0.739093
v02339	0.00911351	0.0302245	3.31645	AP	0.0187171	0.0195755	-1.72964	0.561505	0.76903
v02430	0.00753141	0.0142481	1.89183	AP	0.00290018	0.00360461	-0.919779	0.354272	0.761353
v03304	0.014117	0.0204348	1.44753	AP	0.002584	0.00321926	-0.533596	0.204823	0.977592
v03484	0.0220938	0.00118975	18.5701	HC	1.09499e-20	5.74321e-19	4.21491	1.41687e-18	-2.83828
v03959	0.0124245	0.0221007	1.7788	AP	0.019739	0.0204809	-0.830901	0.690797	0.287155
v05208	0.0252238	0.000643549	39.1948	HC	6.01807e-08	1.43803e-07	5.29259	0.000106148	-1.57407
v05519	0.0144036	0.0114635	1.25648	HC	0.000408038	0.0005632	0.329383	0.1685	-0.873391
v06620	0.0347208	0.0011683	29.7191	HC	5.16591e-09	1.43741e-08	4.89332	4.27766e-05	-1.81327
v06747	0.0107417	0.0171539	1.59694	AP	0.00804775	0.00917619	-0.675312	0.782784	0.681808
v06942	0.0149059	0.0514881	3.4542	AP	2.01741e-05	3.13986e-05	-1.78835	0.0221307	1.33655
v08139	0.00772127	0.0136744	1.771	AP	0.0221386	0.0226349	-0.824564	0.750477	0.281013
v08359	0.0169987	0.0631694	3.71614	AP	0.00216443	0.00272567	-1.8938	0.332055	1.1599
v08486	0.0155077	0.0270288	1.74293	AP	0.0173159	0.0182556	-0.801516	0.792795	0.878565
v08959	0.0175002	0.000511495	34.2138	HC	4.5095e-10	1.36719e-09	5.09651	2.87091e-06	-1.5081
v09213	0.0124444	0.0202394	1.62638	AP	0.0124392	0.0135782	-0.701667	0.553848	0.931901
v09542	0.00420005	0.02478	5.89993	AP	5.72318e-07	1.16124e-06	-2.5607	0.000928523	1.31101
v09803	0.00860679	0.0133939	1.5562	AP	0.0219332	0.0224467	-0.638027	0.83724	0.491358
v10297	0.0309048	0.000861799	35.8608	HC	9.16823e-10	2.73224e-09	5.16433	1.33616e-05	-1.79054
v10470	0.0122082	0.0212671	1.74203	AP	0.01642	0.0174694	-0.800772	0.807173	0.621916
v11225	0.0270672	0.0146574	1.84666	HC	2.12521e-07	4.6348e-07	0.884918	0.00217878	-1.08375
v11609	0.0188351	0.00395769	4.7591	HC	3.13125e-14	2.14685e-13	2.25069	1.76137e-11	-2.63877
v12174	0.0359287	0.0662713	1.84453	AP	0.000973941	0.00128511	-0.88325	0.387293	1.00479
v13244	0.023852	0.0016591	14.3764	HC	4.23308e-12	1.83492e-11	3.84563	5.69553e-09	-2.05081
v13375	0.0176872	0.00151346	11.6866	HC	6.69243e-06	1.12326e-05	3.54678	0.00030283	-1.50597
v13427	0.0705574	0.00726201	9.71596	HC	0.00613107	0.00718602	3.28036	0.219926	-1.30433
v13456	0.0118995	0.0333191	2.80005	AP	0.0214703	0.0220807	-1.48546	0.559991	0.777773
v13884	0.0184003	0.00551365	3.33722	HC	0.000716016	0.000960487	1.73865	0.0485473	-1.12795
v13955	0.00699031	0.0149336	2.13633	AP	0.00847683	0.00963402	-1.09513	0.690797	-0.269738
v14063	0.0233798	0.0287118	1.22806	AP	0.0125331	0.0136665	-0.296385	0.789302	0.688393
v15310	0.0245623	0.036755	1.4964	AP	0.0128536	0.013958	-0.581493	0.64042	0.865855
v15398	0.0204343	0.00292741	6.98034	HC	4.43998e-07	9.20462e-07	2.8033	0.000188991	-1.66514
v16254	0.0111463	0.032161	2.88536	AP	0.000803578	0.0010711	-1.52875	0.0627381	1.17116
v19684	0.0150939	0.0244088	1.61713	AP	0.00205918	0.00261511	-0.693436	0.400862	0.71318
v19960	0.0124685	0.0179152	1.43683	AP	0.00382091	0.0046498	-0.522892	0.581949	0.737579
v20790	0.0169934	0.000530533	32.0309	HC	3.99779e-11	1.40257e-10	5.00139	2.86652e-07	-1.58019
v26216	0.0149346	0.0622279	4.16669	AP	3.83357e-05	5.76766e-05	-2.0589	0.038679	1.11406
v27610	0.00596024	0.0194896	3.26994	AP	0.000494606	0.000672946	-1.70926	0.198328	0.621765
v27832	0.027571	0.00206521	13.3502	HC	7.13292e-15	5.66851e-14	3.73879	9.76906e-12	-2.29828
v28725	0.00619717	0.015678	2.52986	AP	0.0016426	0.00210646	-1.33906	0.226796	0.742547
v29257	0.0174057	0.00210278	8.27749	HC	3.98701e-07	8.33141e-07	3.04919	0.000184156	-1.67707
v30192	0.00154579	0.0720758	46.6273	AP	3.18789e-08	7.9244e-08	-5.5431	0.000171139	1.46583
v31201	0.00239367	0.114563	47.8608	AP	8.91857e-08	2.09297e-07	-5.58077	0.000896867	1.32581
v35076	0.0220785	0.00195265	11.3069	HC	1.81328e-12	8.52971e-12	3.49913	1.69384e-09	-2.14377
v35917	0.0177547	0.00208384	8.5202	HC	1.42895e-06	2.70085e-06	3.09089	8.73099e-05	-1.67173
v36896	0.0270273	0.00740785	3.64846	HC	1.96205e-07	4.31486e-07	1.86729	0.000874641	-1.41082
v37648	0.0101625	0.0160676	1.58106	AP	0.0194175	0.0202073	-0.660893	0.603341	0.34797
v37686	0.0295655	0.00647569	4.56561	HC	4.74813e-17	6.82299e-16	2.19081	3.08243e-13	-2.38951
v39656	0.00934376	0.0126813	1.3572	AP	0.00154443	0.00199031	-0.44063	0.519161	0.919273
v41380	0.0188605	0.00317708	5.93643	HC	7.36141e-09	1.99024e-08	2.5696	3.36734e-05	-1.56268
v42261	0.0177151	0.0294341	1.66153	AP	0.0167332	0.0177305	-0.732509	0.61156	0.729729
v42394	0.0371867	0.0013829	26.8904	HC	3.66331e-15	3.07425e-14	4.74902	3.90811e-11	-2.55456
v43045	0.00868597	0.0157049	1.80808	AP	0.0107949	0.0118823	-0.85446	0.461567	0.361015
v43328	0.0209011	0.00288103	7.25472	HC	1.55394e-08	4.03487e-08	2.85892	1.73982e-05	-1.64337
v44606	0.0272047	0.0206533	1.31721	HC	0.0202816	0.0209404	0.397481	0.83724	-0.621294
v44626	0.00494516	0.0205661	4.15883	AP	1.2869e-09	3.78139e-09	-2.05618	1.18077e-05	1.3346
v45382	0.0230894	0.00176454	13.0852	HC	4.74932e-06	8.23478e-06	3.70987	0.00213734	-1.3641
v45858	0.013031	0.00859315	1.51644	HC	0.0229804	0.0232688	0.600692	0.823185	-0.617225
v45875	0.0253727	0.00330255	7.68276	HC	0.00340687	0.004175	2.94162	0.0828186	-1.01916
v46551	0.0271685	0.00227242	11.9558	HC	3.61311e-13	1.98437e-12	3.57964	3.04334e-10	-2.45155
v49224	0.0301128	0.000538565	55.913	HC	2.79523e-16	3.37034e-15	5.80511	4.42869e-12	-2.62935
v50323	0.0227903	0.000345018	66.0553	HC	9.7042e-15	7.48508e-14	6.0456	6.37991e-10	-2.15306
v53717	0.013765	0.00805076	1.70978	HC	0.0161854	0.0173073	0.77381	0.3875	-0.781931
v53847	0.0187331	0.00884288	2.11843	HC	0.00442869	0.00532153	1.083	0.634506	-0.706807
v55404	0.0221089	0.0368533	1.6669	AP	0.0229679	0.0232688	-0.737167	0.768969	0.831097
v55645	0.0108173	0.0180817	1.67156	AP	0.000121615	0.00017768	-0.741198	0.0433656	1.24311
v55823	0.0355662	0.00670783	5.30219	HC	1.39759e-09	4.09518e-09	2.40659	3.79051e-06	-2.24061
v56200	0.0106946	0.0186718	1.74591	AP	0.0200216	0.0207127	-0.803982	0.655067	0.57253
v57052	0.00808203	0.0632195	7.82223	AP	0.0243433	0.0244599	-2.96758	0.666714	0.680126
v57306	0.01388	0.00630607	2.20106	HC	1.68927e-05	2.66073e-05	1.1382	0.0467015	-0.992632
v57759	0.0271161	0.00097529	27.8031	HC	5.03478e-08	1.22257e-07	4.79717	0.00025221	-1.52097
v57766	0.00561993	0.0229344	4.08091	AP	0.00570253	0.00674403	-2.02889	0.429562	0.723378
v60752	0.0199661	0.0566289	2.83625	AP	0.00046865	0.00063929	-1.50399	0.31381	1.09082
v62919	0.017501	0.00368214	4.75293	HC	6.19603e-16	6.35103e-15	2.24882	1.32605e-12	-1.97195
v74277	0.0283348	0.00648466	4.36952	HC	0.0067045	0.00777989	2.12747	0.415969	-0.582712
v77445	0.0136782	0.004975	2.74938	HC	1.02897e-05	1.6606e-05	1.45911	0.00628602	-1.16468
v79867	0.00654442	0.0149584	2.28567	AP	0.00931265	0.0104593	-1.19262	0.161998	0.40234
v80449	0.0202164	0.00348699	5.79766	HC	4.67599e-11	1.61352e-10	2.53547	1.55446e-07	-1.95972
v83892	0.0102231	0.0170481	1.66761	AP	0.000756501	0.00101221	-0.737784	0.252435	0.893428
v85156	0.00168317	0.0749967	44.5569	AP	1.83092e-10	5.8556e-10	-5.47758	3.49534e-06	1.89824
v00072	0.011913	0.061816	5.18894	AP	3.73739e-05	5.63294e-05	-2.37544	0.00804253	1.5902
v01348	0.017994	0.0329044	1.82863	AP	0.0085094	0.00966056	-0.870765	0.275048	0.970657
v02484	0.00190971	0.0229762	12.0312	AP	2.71285e-07	5.84348e-07	-3.58871	0.000105842	1.44516
v02508	0.0480848	0.0146276	3.28727	HC	6.90893e-06	1.15406e-05	1.71689	0.00409402	-1.44959
v02734	0.0140924	0.00668763	2.10724	HC	3.7198e-05	5.61449e-05	1.07535	0.0127714	-1.14703
v02809	0.0207715	0.142404	6.85572	AP	7.54787e-12	3.09286e-11	-2.77731	5.97549e-08	2.84904
v03140	0.0420771	0.0168796	2.49278	HC	0.0178443	0.0187187	1.31776	0.373229	-1.29858
v03660	0.00966554	0.0176918	1.8304	AP	0.00704629	0.00812259	-0.872163	0.39421	0.825876
v04691	0.0308935	0.00467615	6.60662	HC	5.18333e-08	1.25284e-07	2.72391	1.58805e-05	-1.78357
v05135	0.0158872	0.00523105	3.0371	HC	0.000202474	0.000289368	1.6027	0.0553993	-1.02323
v05149	0.0163683	0.00712862	2.29614	HC	0.00989364	0.0110174	1.19921	0.448159	-0.777793
v05320	0.0180374	0.00342846	5.26108	HC	1.95438e-05	3.05536e-05	2.39536	0.0527638	-0.859447
v05453	0.0782571	0.0505432	1.54832	HC	0.000881394	0.00116593	0.630703	0.243351	-1.27151
v05467	0.0167806	0.00555569	3.02044	HC	0.00149998	0.0019354	1.59476	0.0945369	-1.0673
v05475	0.0271517	0.0100874	2.69163	HC	0.0172596	0.0182146	1.42848	0.199311	-1.08271
v05529	0.0182166	0.00232133	7.84749	HC	2.29093e-14	1.62378e-13	2.97223	3.8356e-10	-1.84234
v05571	0.00304626	0.027187	8.92474	AP	8.80576e-07	1.7106e-06	-3.15781	0.000328549	1.40057
v06739	0.038528	0.215399	5.59071	AP	1.97732e-11	7.35535e-11	-2.48303	1.14887e-07	2.8816
v07401	0.00520935	0.0169692	3.25744	AP	0.0161847	0.0173073	-1.70374	0.568619	0.875286
v08507	0.0212524	0.148818	7.00241	AP	7.06995e-12	2.91983e-11	-2.80785	1.95632e-08	2.89007
v09183	0.0351677	0.00515889	6.8169	HC	1.08682e-12	5.37768e-12	2.76912	2.22053e-08	-2.25612
v09195	0.0257345	0.00931924	2.76144	HC	0.010457	0.0115562	1.46542	0.168832	-1.05867
v09209	0.0470649	0.269138	5.71844	AP	3.5135e-11	1.24938e-10	-2.51562	1.83228e-07	2.85923
v09998	0.0426903	0.241965	5.66791	AP	1.74365e-11	6.57201e-11	-2.50282	1.50134e-07	3.02311
v10445	0.0372082	0.0132862	2.80052	HC	0.0227182	0.0230701	1.48569	0.235863	-1.15459
v10923	0.00345884	0.0312932	9.04732	AP	5.56103e-07	1.13053e-06	-3.17749	0.000158235	1.65266
v11254	0.0197918	0.0031281	6.3271	HC	1.334e-12	6.44869e-12	2.66154	6.6168e-09	-1.83152
v11292	0.03406	0.1701	4.99412	AP	1.41553e-11	5.45915e-11	-2.32023	1.65626e-07	3.01522
v11452	0.0169547	0.000939475	18.047	HC	2.0564e-07	4.49409e-07	4.17369	0.000448469	-1.44926
v11692	0.0294144	0.0116961	2.51488	HC	0.00248276	0.00310419	1.33049	0.132884	-1.05716
v12632	0.0206735	0.00506327	4.08303	HC	0.000868997	0.00115244	2.02964	0.051324	-1.03951
v12671	0.0178882	0.00322771	5.54207	HC	1.9828e-07	4.35137e-07	2.47043	0.000116952	-1.35542
v13213	0.0265323	0.1508	5.68364	AP	4.48823e-12	1.9217e-11	-2.50682	3.63528e-08	3.0821
v15167	0.017345	0.00350896	4.94306	HC	3.83778e-05	5.76766e-05	2.30541	0.0107309	-1.07592
v16960	0.00802117	0.0209645	2.61364	AP	9.03409e-06	1.47613e-05	-1.38606	0.0124908	1.09651
v18353	0.000107929	0.362467	3358.38	AP	0.0164369	0.0174694	-11.7135	0.83724	0.265313
v19986	0.00631583	0.0231094	3.65897	AP	0.0163873	0.0174694	-1.87144	0.153086	0.929009
v24558	0.0156932	0.030007	1.9121	AP	0.00654499	0.00762008	-0.935157	0.50556	0.606134
v24674	0.010843	0.0197214	1.81881	AP	0.00579318	0.00684057	-0.862998	0.323535	0.848924
v24734	0.00573488	0.0222419	3.87836	AP	0.000231227	0.000326897	-1.95545	0.0762057	1.03788
v24929	0.0127251	0.0210646	1.65536	AP	0.00603543	0.00709772	-0.727148	0.286276	0.852304
v28113	0.0166503	0.0010697	15.5653	HC	2.24218e-07	4.87976e-07	3.96026	0.000177043	-1.13396
v28817	0.00472656	0.0176537	3.73499	AP	1.78126e-05	2.79721e-05	-1.9011	0.00894554	1.13931
v29652	0.0279933	0.00256956	10.8942	HC	1.07679e-11	4.25955e-11	3.44549	7.15089e-09	-2.11811
v29780	0.0193171	0.00191153	10.1055	HC	4.0302e-06	7.02273e-06	3.33707	0.00373303	-1.25846
v29907	0.00813749	0.0222207	2.73066	AP	0.000857181	0.00113965	-1.44925	0.171192	0.928693
v30035	0.00288647	0.1229	42.578	AP	4.37558e-08	1.06993e-07	-5.41204	0.00042192	1.5782
v35894	0.0205219	0.00338638	6.06012	HC	2.21881e-08	5.6256e-08	2.59935	1.67215e-05	-1.62884
v45328	0.0231693	0.00264492	8.75994	HC	0.000104256	0.000153387	3.13092	0.00801713	-1.40521
v45498	0.00738562	0.0216069	2.92554	AP	0.00141022	0.00182823	-1.5487	0.450495	0.995567
v45860	0.0207643	0.00576477	3.60193	HC	1.12553e-10	3.66672e-10	1.84877	3.39312e-06	-1.52707
v45897	0.0167116	0.00322442	5.18284	HC	1.52064e-07	3.46773e-07	2.37374	0.000580108	-1.34575
v49216	0.0175606	0.102574	5.84114	AP	1.60268e-11	6.09136e-11	-2.54625	1.35658e-07	2.56877
v53739	0.0403761	0.0169855	2.3771	HC	1.18262e-06	2.25968e-06	1.2492	0.00126053	-1.77384
v53786	0.042633	0.00573741	7.4307	HC	3.8572e-16	4.30447e-15	2.8935	1.0226e-12	-2.60937
v53794	0.00293139	0.0261321	8.91456	AP	1.59207e-06	2.98228e-06	-3.15616	0.000405274	1.54608
v53824	0.00547593	0.0192606	3.51733	AP	0.0138008	0.0149094	-1.81448	0.539099	0.992637
v55716	0.00257702	0.0216937	8.41811	AP	3.15755e-06	5.61401e-06	-3.0735	0.000364963	1.66587
v56165	0.021134	0.00107267	19.7022	HC	4.48581e-12	1.9217e-11	4.30029	1.04741e-09	-2.28175
v57227	0.0096858	0.0174192	1.79843	AP	0.000300296	0.000419497	-0.846738	0.298636	0.936849
v57762	0.0379638	0.0122821	3.09098	HC	0.00429228	0.00518136	1.62806	0.220697	-0.930256
v57963	0.0133692	0.0644705	4.82231	AP	2.25081e-12	1.03105e-11	-2.26973	1.01505e-07	2.37112
v58219	0.0124699	0.089335	7.16406	AP	6.91716e-12	2.86802e-11	-2.84078	7.65938e-08	2.41615
v58501	0.0344842	0.00395712	8.71447	HC	1.56811e-12	7.51115e-12	3.12341	3.74681e-09	-2.27259
v58512	0.0174651	0.00578772	3.0176	HC	0.00657874	0.00765089	1.5934	0.241125	-0.763625
v58516	0.0514955	0.0202652	2.54108	HC	0.00910887	0.0102524	1.34544	0.361855	-1.3177
v59140	0.0362246	0.197382	5.44883	AP	1.07891e-10	3.5368e-10	-2.44595	9.50858e-07	2.76066
v64074	0.0105894	0.0191607	1.80942	AP	0.0181339	0.0190035	-0.85553	0.604195	0.658172
v72011	0.0153927	0.00263123	5.84998	HC	3.41935e-06	6.04873e-06	2.54843	0.0114125	-1.14965
v73213	0.0166829	0.00392109	4.25466	HC	0.000127755	0.000185873	2.08905	0.0174928	-0.989991
v74157	0.00813856	0.0221492	2.72152	AP	0.00987644	0.01101	-1.44441	0.583087	0.720051
v79948	0.00977821	0.0251282	2.56982	AP	0.0188716	0.0197174	-1.36167	0.370728	0.945064
v81022	0.00488021	0.0306357	6.27754	AP	0.000828076	0.00110235	-2.6502	0.0203857	1.24104
v82420	0.00689387	0.0206274	2.99213	AP	0.0174584	0.0183875	-1.58117	0.3805	0.84685
v90276	0.0395528	0.223611	5.65348	AP	2.9901e-11	1.07787e-10	-2.49914	2.94463e-06	2.35034
v02947	0.0430649	0.00681832	6.31605	HC	1.16394e-11	4.57294e-11	2.65902	5.2874e-08	-2.2014
v05544	0.0218874	0.0025328	8.64157	HC	0.000244576	0.000344838	3.11129	0.0115976	-1.41531
v06626	0.0456995	0.00875766	5.21823	HC	1.84494e-07	4.09774e-07	2.38356	0.000319226	-1.76676
v44068	0.00949974	0.039635	4.17222	AP	0.00400066	0.00485728	-2.06081	0.0757432	1.04419
v53372	0.0192665	0.00124803	15.4376	HC	2.97666e-06	5.35595e-06	3.94838	0.000175692	-1.4617
v80425	0.0160938	0.00310829	5.17771	HC	9.52399e-11	3.15163e-10	2.37231	9.50858e-07	-1.45975
v01273	0.0239346	0.0032618	7.33786	HC	5.81062e-09	1.59983e-08	2.87536	8.70137e-05	-1.71739
v05957	0.0334799	0.00500308	6.69185	HC	4.45744e-08	1.08741e-07	2.7424	0.000140445	-1.79726
v08107	0.00328721	0.0213074	6.4819	AP	9.35743e-06	1.52422e-05	-2.69642	0.00220637	1.33155
v14733	0.0176627	0.00249739	7.07246	HC	1.97992e-06	3.66303e-06	2.82221	0.00308513	-1.36236
v22038	0.0105328	0.0211745	2.01035	AP	0.00136355	0.00177685	-1.00745	0.367156	0.66935
v46347	0.0276801	0.00357077	7.75184	HC	1.12557e-05	1.79988e-05	2.95454	0.00471136	-1.3822
v53509	0.0201242	0.00547662	3.67456	HC	5.15821e-13	2.7607e-12	1.87757	7.31752e-10	-2.4067
v61503	0.0142502	0.00499324	2.8539	HC	0.000193263	0.000277336	1.51294	0.0321506	-0.92047
v70113	0.0205761	0.00238087	8.64229	HC	2.68369e-10	8.3044e-10	3.11141	7.94884e-07	-2.05633
v71114	0.0176491	0.0031586	5.58764	HC	2.44303e-05	3.7632e-05	2.48224	0.0162498	-1.11683
v08032	0.0100588	0.0600687	5.97173	AP	4.16145e-13	2.27362e-12	-2.57815	4.12439e-08	2.415
v10298	0.00987308	0.0694892	7.03824	AP	1.11625e-12	5.49742e-12	-2.81522	4.88614e-08	2.46249
v14717	0.023061	0.171832	7.45117	AP	6.61555e-11	2.24586e-10	-2.89747	8.67584e-08	2.77634
v29125	0.00551628	0.0330656	5.99419	AP	5.03187e-10	1.52116e-09	-2.58356	7.94715e-06	1.79119
v29979	0.00070117	0.0375178	53.5074	AP	1.55966e-06	2.9268e-06	-5.74167	0.00373303	1.13832
v30177	0.00065352	0.0320854	49.0963	AP	2.83411e-05	4.32119e-05	-5.61754	0.0235735	0.733325
v30382	0.000387431	0.047145	121.686	AP	0.000440652	0.000603451	-6.92702	0.0557696	0.641684
v30452	0.000462487	0.0259304	56.0673	AP	5.59519e-06	9.51272e-06	-5.80909	0.0152078	0.96898
v30536	0.000529242	0.0239769	45.3042	AP	1.23818e-05	1.97393e-05	-5.50157	0.0241663	0.814835
v30596	0.00102275	0.0556656	54.4274	AP	0.000124571	0.000181493	-5.76626	0.0316278	0.758554
v30783	0.000740603	0.0468744	63.2922	AP	6.61629e-07	1.3331e-06	-5.98396	0.00626453	0.919008
v44550	0.0192232	0.000132777	144.778	HC	1.98678e-09	5.74141e-09	7.1777	1.85018e-05	-1.67466
v53776	0.0197281	0.000537287	36.718	HC	8.86539e-09	2.36636e-08	5.19841	8.19161e-05	-1.49564
v71302	0.0173063	0.00128832	13.4332	HC	1.44367e-13	8.85623e-13	3.74774	4.2273e-09	-2.09405
v74721	0.000662786	0.033336	50.2968	AP	2.67935e-06	4.84593e-06	-5.65239	0.0111837	0.855794
v78768	0.0203429	0.000410753	49.5259	HC	2.95002e-09	8.38637e-09	5.63011	4.6194e-06	-1.47791
v89743	0.000802989	0.0376791	46.9236	AP	6.10339e-08	1.4551e-07	-5.55224	0.00262897	1.09216
v09973	0.0169644	0.00247637	6.8505	HC	5.11634e-08	1.2395e-07	2.77621	0.000159856	-1.50491
v15125	0.0157543	0.00202013	7.79866	HC	1.73192e-07	3.89869e-07	2.96323	0.000307676	-1.39573
v18327	0.00546847	0.0594709	10.8752	AP	0.0226163	0.0230112	-3.44297	0.0291407	0.445438
v43047	0.0103991	0.0694323	6.67677	AP	4.82728e-13	2.59683e-12	-2.73915	2.53955e-08	2.3832
v00038	0.0314713	0.00183538	17.147	HC	1.05872e-06	2.03405e-06	4.09988	0.000939952	-1.67211
v02114	0.0260542	0.00296069	8.80005	HC	1.03295e-08	2.74319e-08	3.13751	9.94583e-06	-1.69228
v02298	0.0376935	0.00292418	12.8903	HC	2.38477e-07	5.15799e-07	3.68821	0.000358003	-1.85917
v03938	0.0184587	0.00059038	31.2659	HC	0.00419863	0.00508	4.96652	0.308484	-0.622142
v06605	0.0492754	0.00301659	16.3348	HC	5.40073e-07	1.10221e-06	4.02988	0.000309945	-1.96685
v12629	0.0873787	0.00515524	16.9495	HC	1.90069e-06	3.53515e-06	4.08317	0.000739276	-1.85221
v25652	0.0181375	0.00144045	12.5916	HC	0.000118116	0.000173049	3.65439	0.0477318	-1.07648
v31247	0.000567426	0.0262796	46.3137	AP	3.2222e-07	6.81469e-07	-5.53337	0.00943416	0.893247
v37493	0.0172934	0.00244263	7.07983	HC	5.24977e-07	1.07349e-06	2.82371	0.000102918	-1.13602
v46354	0.044594	0.00266658	16.7233	HC	1.85045e-06	3.44782e-06	4.06379	0.00187067	-1.71185
v50360	0.0320214	0.00608521	5.26218	HC	1.34297e-07	3.08266e-07	2.39566	0.00073201	-1.49992
v51946	0.0401523	0.00238849	16.8108	HC	8.55462e-07	1.66799e-06	4.07131	0.00151637	-1.64292
v56189	0.0719605	0.00418336	17.2016	HC	4.78609e-07	9.8831e-07	4.10447	0.000263958	-1.92819
v56967	0.0650313	0.00338695	19.2006	HC	2.14073e-06	3.92592e-06	4.26308	0.000877857	-1.90754
v59402	0.0167922	0.000775852	21.6435	HC	7.19744e-12	2.96083e-11	4.43586	1.90619e-06	-1.40771
v67288	0.0157417	0.00324384	4.85279	HC	1.08032e-08	2.86175e-08	2.27881	5.04649e-05	-2.01204
v41807	0.0210079	0.00818682	2.56606	HC	0.0142617	0.0153757	1.35955	0.539099	-0.634234
v00117	0.0282331	0.00507935	5.5584	HC	1.53206e-07	3.47863e-07	2.47467	0.000469622	-1.6992
v05461	0.0135817	0.00502431	2.70319	HC	5.52583e-06	9.42535e-06	1.43466	0.00162084	-1.35778
v11579	0.0179937	0.000404835	44.447	HC	0.00539877	0.00641371	5.47401	0.0785768	-0.811033
v18027	0.00127418	0.0237976	18.6768	AP	3.74988e-06	6.58898e-06	-4.22318	0.00497764	1.01868
v46355	0.0251534	0.00443323	5.67383	HC	1.84769e-07	4.09774e-07	2.50432	0.000875135	-1.45841
v47492	0.0148294	0.00353937	4.18984	HC	2.37288e-05	3.66591e-05	2.06689	0.0303415	-0.968504
v56169	0.0343914	0.00142423	24.1474	HC	2.60451e-08	6.55186e-08	4.5938	0.000101417	-1.40895
v01417	0.00178108	0.0508468	28.5483	AP	8.26309e-07	1.61716e-06	-4.83533	0.00338345	1.13918
v01436	0.00310934	0.023129	7.43855	AP	8.67309e-10	2.59204e-09	-2.89502	3.04182e-05	1.47557
v04072	0.00908707	0.0394599	4.34242	AP	2.46135e-06	4.48256e-06	-2.1185	0.0211519	1.22605
v05709	0.00633343	0.0347621	5.48867	AP	1.78954e-11	6.70438e-11	-2.45646	5.32311e-07	1.83001
v09780	0.00498781	0.0327182	6.55962	AP	1.37698e-11	5.33008e-11	-2.71361	3.33991e-07	1.89156
v11488	0.00429164	0.0265107	6.17729	AP	7.81974e-12	3.19179e-11	-2.62697	7.11879e-07	1.9709
v12618	0.0188436	0.000306569	61.4661	HC	3.29015e-15	2.85237e-14	5.94172	4.96773e-11	-2.16765
v12842	0.0058207	0.034212	5.87765	AP	4.53859e-11	1.57128e-10	-2.55524	1.13462e-06	1.95344
v13447	0.00549423	0.0312877	5.69464	AP	2.07373e-08	5.27995e-08	-2.5096	6.94215e-05	1.56573
v13591	0.0056264	0.0253285	4.50173	AP	4.32001e-05	6.47385e-05	-2.17048	0.0810354	0.841395
v18343	0.00353509	0.0465034	13.1548	AP	1.64928e-11	6.24583e-11	-3.71752	1.23507e-05	1.83318
v21225	0.00386558	0.0242648	6.27714	AP	6.25536e-09	1.70882e-08	-2.65011	3.64618e-05	1.80676
v24721	0.0044178	0.0526278	11.9127	AP	9.37768e-14	5.92602e-13	-3.57443	3.05063e-09	2.379
v25202	0.0183386	0.000376995	48.644	HC	6.75426e-06	1.13002e-05	5.60419	0.0122211	-0.886174
v33575	0.00243628	0.0260134	10.6775	AP	2.24335e-06	4.10694e-06	-3.4165	0.049973	0.785501
v35987	0.0044575	0.0243575	5.46439	AP	1.12928e-08	2.97642e-08	-2.45006	0.000591814	1.3865
v41532	0.0161346	0.00144832	11.1402	HC	3.24068e-08	8.03657e-08	3.47771	0.000102149	-1.63977
v42592	0.00172632	0.0266465	15.4354	AP	8.81117e-06	1.44195e-05	-3.94818	0.0108606	1.14688
v43582	0.00458999	0.0211521	4.60831	AP	3.29771e-09	9.32425e-09	-2.20424	9.75535e-05	1.47316
v44146	0.00433343	0.0274701	6.3391	AP	2.02365e-10	6.43275e-10	-2.66428	9.20664e-06	1.52693
v45927	0.00207906	0.0226653	10.9017	AP	4.59478e-09	1.2819e-08	-3.44648	4.27766e-05	1.51094
v46490	0.00420458	0.0235008	5.58933	AP	1.52595e-07	3.47228e-07	-2.48268	0.00124469	1.25805
v51692	0.00325236	0.0245359	7.54403	AP	4.23533e-11	1.48095e-10	-2.91534	5.38872e-06	1.49581
v56286	0.00350006	0.0205274	5.86488	AP	3.73256e-09	1.05254e-08	-2.5521	4.12713e-05	1.61596
v59127	0.009007	0.0191296	2.12386	AP	0.000399072	0.000551551	-1.08669	0.119117	1.08145
v59686	0.00248061	0.0221522	8.93014	AP	2.54409e-08	6.41526e-08	-3.15868	0.00118772	1.03843
v60921	0.00899706	0.0597112	6.63674	AP	1.21045e-11	4.73793e-11	-2.73048	5.3399e-07	2.16999
v75123	0.00388478	0.0334426	8.60862	AP	1.25597e-11	4.87968e-11	-3.10578	1.67804e-06	1.68613
v78398	0.00317038	0.0203871	6.43048	AP	1.4206e-09	4.13948e-09	-2.68493	0.000164591	1.30463
v79783	0.00735702	0.0363134	4.93589	AP	1.74794e-11	6.57201e-11	-2.30331	2.52197e-06	1.94287
v01883	0.00490028	0.0315876	6.44607	AP	2.59626e-09	7.44121e-09	-2.68842	0.000236271	1.53496
v10192	0.000853098	0.0299219	35.0744	AP	3.15226e-06	5.61401e-06	-5.13235	0.00164563	1.08516
v10278	0.00262862	0.0314364	11.9593	AP	4.94903e-07	1.01995e-06	-3.58006	0.00227388	1.17253
v18367	0.00569556	0.0476503	8.36622	AP	2.40708e-10	7.51495e-10	-3.06458	1.33902e-05	1.90587
v39021	0.00325002	0.0443781	13.6547	AP	2.81134e-11	1.01693e-10	-3.77133	8.30732e-07	1.99675
v47760	0.00120781	0.0515876	42.7116	AP	0.00451575	0.00541993	-5.41656	0.506332	0.499601
v55500	0.0242398	0.0361376	1.49083	AP	0.00478446	0.00569037	-0.57612	0.769368	0.554283
v73795	0.00638989	0.0814691	12.7497	AP	5.97976e-14	3.93612e-13	-3.67239	1.71397e-08	2.40852
v74788	0.00328541	0.0404346	12.3073	AP	6.57825e-08	1.56122e-07	-3.62144	0.000678381	1.37064
v16300	0.0179249	0.000311	57.6363	HC	0.00546672	0.0064871	5.84891	0.248071	-0.671964
v23565	0.0256487	0.00287154	8.93202	HC	9.0959e-07	1.7637e-06	3.15899	0.000177043	-1.5816
v75603	0.0341567	0.0013591	25.1318	HC	0.009407	0.0105427	4.65144	0.174708	-0.797868
v93424	0.0227852	0	Inf	HC	0.0235319	0.0237127	10	0.83724	-0.18565
v01583	0.01435	0.00403874	3.5531	HC	0.00322367	0.00398778	1.82908	0.235905	-0.750108
v23672	0.0412378	0.00758803	5.43459	HC	2.91916e-05	4.44441e-05	2.44217	0.0147585	-1.24743
v29990	0.000763314	0.0528672	69.26	AP	0.000270672	0.000379592	-6.11395	0.0893794	0.487367
v29995	0.000385319	0.0248493	64.4903	AP	0.000616044	0.000833845	-6.01101	0.135621	0.314564
v31652	0.000688778	0.03095	44.9347	AP	7.27944e-07	1.44898e-06	-5.48976	0.00732736	0.860451
v31709	0.00122245	0.0693432	56.725	AP	0.00139458	0.00181417	-5.82591	0.20068	0.40868
v41867	0.0316691	0.00417427	7.58674	HC	0.00288998	0.00359619	2.92348	0.0740095	-1.12405
v74780	0.000438976	0.0292802	66.7012	AP	1.07399e-05	1.7253e-05	-6.05964	0.0447647	0.690529
v18035	0.0567009	0	Inf	HC	0.0235319	0.0237127	10	0.801694	-0.12484
v18242	0.00151445	0.0840378	55.4905	AP	0.0197727	0.0204956	-5.79417	0.361855	0.579793
v34649	0.0023916	0.12272	51.313	AP	0.00972422	0.0108693	-5.68125	0.344729	0.616338
v35787	0.882391	0	Inf	HC	6.22768e-29	6.53283e-26	10	2.28688e-37	-3.81747
v68544	0.0882442	0.00112082	78.7315	HC	0.000327123	0.000455714	6.29887	0.42121	-0.687082
v75754	0.0012021	0.0588458	48.9523	AP	0.00897386	0.0101113	-5.6133	0.30932	0.563109
v49876	0.0186863	0.00174675	10.6977	HC	0.0011768	0.00154116	3.41923	0.122428	-0.799426
v52577	0.0172808	0.00212564	8.12972	HC	0.0100534	0.0111599	3.02321	0.3629	-0.561531
v49225	0.00227663	0.0258775	11.3666	AP	7.66984e-06	1.27304e-05	-3.50673	0.0146115	1.13026
v70558	0.0207056	0.000118101	175.322	HC	0.000685153	0.000920262	7.45386	0.248831	-0.642292
v33884	0.00308854	0.150014	48.5711	AP	0.00341467	0.00417968	-5.60203	0.538622	0.562596
v18271	0.000146849	0.172522	1174.83	AP	0.00753002	0.00864223	-10.1982	0.798796	0.338513
v75269	0.000138816	0.0275583	198.524	AP	0.0164369	0.0174694	-7.63317	0.83724	0.251439
v18122	0	0.288076	Inf	AP	5.66092e-05	8.39929e-05	-10	0.226796	-0.242795
v18145	0	0.0354145	Inf	AP	0.00757246	0.00867195	-10	0.742968	0.234558
v18151	0	0.0623195	Inf	AP	0.00334831	0.00411285	-10	0.573685	0.280733
v87583	0	0.103924	Inf	AP	0.000291507	0.000408266	-10	0.505573	0.345008
v31298	0	0.0344832	Inf	AP	0.000658375	0.000888849	-10	0.23787	0.250865
v75471	0	0.0434561	Inf	AP	0.000128704	0.000186995	-10	0.105861	0.308719
v30529	0	0.0416328	Inf	AP	0.00757246	0.00867195	-10	0.608502	0.136271
v18311	0	0.331636	Inf	AP	0.00334831	0.00411285	-10	0.414499	0.454011
v26951	0	0.760219	Inf	AP	0.017243	0.0182146	-10	0.82187	0.277341
v18352	0	0.304231	Inf	AP	0.00334831	0.00411285	-10	0.830469	0.284976
Mean abundance(AP): Mean relative abundance in AP AP group
Mean abundance(HC): Mean relative abundance in healthy HC group
p_value : p-value from significance test
q_value : The Benjamini-Hochberg (BH) method was utilized for p-value correction
FC: Fold Change,the larger mean abundance divided by the smaller mean abundance between the LC and HC groups
logFC: log Fold Change

## Sheet: Table S4
Supplementary Table S4 | Host Information for differential vOTUs
name	enriched	virus_family	host	genus
v00011	HC	unclassified	GUT_GENOME147678	Faecalibacterium
v00038	HC	unclassified	GUT_GENOME128610	Collinsella
v00038	HC	unclassified	GUT_GENOME143483	Bifidobacterium
v00038	HC	unclassified	GUT_GENOME239670	Bifidobacterium
v00055	HC	unclassified	GUT_GENOME018115	Faecalibacterium
v00055	HC	unclassified	GUT_GENOME247791	Faecalibacterium
v00064	AP	unclassified	GUT_GENOME000035	Bacteroides
v00064	AP	unclassified	GUT_GENOME000122	Bacteroides
v00064	AP	unclassified	GUT_GENOME096203	Bacteroides
v00064	AP	unclassified	GUT_GENOME096366	Bacteroides
v00064	AP	unclassified	GUT_GENOME140240	Bacteroides
v00072	AP	unclassified	GUT_GENOME000221	Bacteroides
v00072	AP	unclassified	GUT_GENOME001120	Bacteroides
v00072	AP	unclassified	GUT_GENOME096203	Bacteroides
v00072	AP	unclassified	GUT_GENOME147854	Bacteroides
v00072	AP	unclassified	GUT_GENOME229830	Bacteroides
v00079	HC	unclassified	GUT_GENOME095983	Faecalicatena
v00093	HC	unclassified	GUT_GENOME000131	Blautia_A
v00093	HC	unclassified	GUT_GENOME000479	UBA7160
v00093	HC	unclassified	GUT_GENOME000735	CAG-45
v00093	HC	unclassified	GUT_GENOME000818	Lachnospiraceae_unknown
v00093	HC	unclassified	GUT_GENOME000967	Anaerotignum
v00093	HC	unclassified	GUT_GENOME001023	Lachnospira
v00093	HC	unclassified	GUT_GENOME001027	Coprococcus
v00093	HC	unclassified	GUT_GENOME001029	CAG-127
v00093	HC	unclassified	GUT_GENOME001105	UBA9502
v00093	HC	unclassified	GUT_GENOME001208	CAG-81
v00093	HC	unclassified	GUT_GENOME001239	Eubacterium_G
v00093	HC	unclassified	GUT_GENOME001241	Eubacterium_F
v00093	HC	unclassified	GUT_GENOME001261	Blautia_A
v00093	HC	unclassified	GUT_GENOME001295	Blautia_A
v00093	HC	unclassified	GUT_GENOME001297	Acetatifactor
v00093	HC	unclassified	GUT_GENOME001373	Dorea
v00093	HC	unclassified	GUT_GENOME001379	Coprococcus
v00093	HC	unclassified	GUT_GENOME001401	CAG-81
v00093	HC	unclassified	GUT_GENOME001471	Clostridium_M
v00093	HC	unclassified	GUT_GENOME001575	Faecalicatena
v00093	HC	unclassified	GUT_GENOME001578	TF01-11
v00093	HC	unclassified	GUT_GENOME001587	Fusicatenibacter
v00093	HC	unclassified	GUT_GENOME001636	CAG-81
v00093	HC	unclassified	GUT_GENOME001653	Collinsella
v00093	HC	unclassified	GUT_GENOME001677	UBA9502
v00093	HC	unclassified	GUT_GENOME001757	Faecalicatena
v00093	HC	unclassified	GUT_GENOME001800	Collinsella
v00093	HC	unclassified	GUT_GENOME001831	Hungatella_A
v00093	HC	unclassified	GUT_GENOME001854	Lachnospiraceae_unknown
v00093	HC	unclassified	GUT_GENOME001877	TF01-11
v00093	HC	unclassified	GUT_GENOME017394	Lachnospira
v00093	HC	unclassified	GUT_GENOME073885	Prevotella
v00093	HC	unclassified	GUT_GENOME096210	Faecalicatena
v00093	HC	unclassified	GUT_GENOME096375	Tyzzerella
v00093	HC	unclassified	GUT_GENOME103893	Coprococcus_A
v00093	HC	unclassified	GUT_GENOME119698	Ruminococcaceae_unknown
v00093	HC	unclassified	GUT_GENOME120040	Faecalicatena
v00093	HC	unclassified	GUT_GENOME140065	GCA-900066135
v00093	HC	unclassified	GUT_GENOME140106	Marvinbryantia
v00093	HC	unclassified	GUT_GENOME140236	UBA9502
v00093	HC	unclassified	GUT_GENOME140264	CAG-95
v00093	HC	unclassified	GUT_GENOME140265	Blautia
v00093	HC	unclassified	GUT_GENOME140315	TF01-11
v00093	HC	unclassified	GUT_GENOME140345	UBA7182
v00093	HC	unclassified	GUT_GENOME151978	Lachnospira
v00093	HC	unclassified	GUT_GENOME203592	CAG-724
v00093	HC	unclassified	GUT_GENOME205964	Bacteroides_A
v00093	HC	unclassified	GUT_GENOME207169	Ruminococcus_E
v00093	HC	unclassified	GUT_GENOME239684	ER4
v00093	HC	unclassified	GUT_GENOME239737	Ruminococcus_A
v00093	HC	unclassified	GUT_GENOME257394	CAG-56
v00093	HC	unclassified	GUT_GENOME258967	CAG-382_unknown
v00108	AP	unclassified	GUT_GENOME001120	Bacteroides
v00108	AP	unclassified	GUT_GENOME001418	Bacteroides
v00108	AP	unclassified	GUT_GENOME147854	Bacteroides
v00108	AP	unclassified	GUT_GENOME217674	Bacteroides
v00108	AP	unclassified	GUT_GENOME229830	Bacteroides
v00115	HC	unclassified	GUT_GENOME000141	GCA-900066995
v00115	HC	unclassified	GUT_GENOME001659	Ruminococcus_E
v00115	HC	unclassified	GUT_GENOME143522	Ruminococcus_E
v00115	HC	unclassified	GUT_GENOME150720	Ruminococcus_E
v00115	HC	unclassified	GUT_GENOME219438	Coprobacter
v00115	HC	unclassified	GUT_GENOME280032	Ruminococcus_E
v00117	HC	unclassified	GUT_GENOME095938	Bifidobacterium
v00117	HC	unclassified	GUT_GENOME143483	Bifidobacterium
v00256	AP	Microviridae	GUT_GENOME000192	Parabacteroides
v00256	AP	Microviridae	GUT_GENOME225144	Faecalicatena
v00349	HC	unclassified	GUT_GENOME014039	Faecalibacterium
v00349	HC	unclassified	GUT_GENOME140074	Faecalibacterium
v00349	HC	unclassified	GUT_GENOME140078	Faecalibacterium
v00511	HC	unclassified	GUT_GENOME140786	Ruminococcus_D
v00999	AP	unclassified	GUT_GENOME000122	Bacteroides
v00999	AP	unclassified	GUT_GENOME001120	Bacteroides
v00999	AP	unclassified	GUT_GENOME096366	Bacteroides
v00999	AP	unclassified	GUT_GENOME140240	Bacteroides
v01005	HC	unclassified	GUT_GENOME000055	Coprococcus
v01005	HC	unclassified	GUT_GENOME000128	CAG-603
v01005	HC	unclassified	GUT_GENOME000237	Lachnospira
v01005	HC	unclassified	GUT_GENOME000259	GCA-900066755
v01005	HC	unclassified	GUT_GENOME000295	Roseburia
v01005	HC	unclassified	GUT_GENOME000308	Lachnospira
v01005	HC	unclassified	GUT_GENOME000735	CAG-45
v01005	HC	unclassified	GUT_GENOME000889	Eubacterium_G
v01005	HC	unclassified	GUT_GENOME001023	Lachnospira
v01005	HC	unclassified	GUT_GENOME001027	Coprococcus
v01005	HC	unclassified	GUT_GENOME001471	Clostridium_M
v01005	HC	unclassified	GUT_GENOME001578	TF01-11
v01005	HC	unclassified	GUT_GENOME001587	Fusicatenibacter
v01005	HC	unclassified	GUT_GENOME001677	UBA9502
v01005	HC	unclassified	GUT_GENOME001779	UBA9502
v01005	HC	unclassified	GUT_GENOME091092	Agathobacter
v01005	HC	unclassified	GUT_GENOME140296	TF01-11
v01005	HC	unclassified	GUT_GENOME143525	Clostridium_Q
v01005	HC	unclassified	GUT_GENOME143712	Agathobacter
v01005	HC	unclassified	GUT_GENOME147149	Anaerostipes
v01005	HC	unclassified	GUT_GENOME218592	Lachnospiraceae_unknown
v01005	HC	unclassified	GUT_GENOME239728	Agathobacter
v01005	HC	unclassified	GUT_GENOME239799	Eisenbergiella
v01015	HC	unclassified	GUT_GENOME001056	KLE1615
v01015	HC	unclassified	GUT_GENOME084706	CAG-103
v01015	HC	unclassified	GUT_GENOME087442	Gemmiger
v01015	HC	unclassified	GUT_GENOME129046	CAG-110
v01015	HC	unclassified	GUT_GENOME239684	ER4
v01020	HC	unclassified	GUT_GENOME143712	Agathobacter
v01056	HC	unclassified	GUT_GENOME000128	CAG-603
v01056	HC	unclassified	GUT_GENOME000166	Acetatifactor
v01056	HC	unclassified	GUT_GENOME000295	Roseburia
v01056	HC	unclassified	GUT_GENOME001578	TF01-11
v01056	HC	unclassified	GUT_GENOME001770	Roseburia
v01056	HC	unclassified	GUT_GENOME095992	Bacteroides_F
v01056	HC	unclassified	GUT_GENOME095997	Butyrivibrio_A
v01056	HC	unclassified	GUT_GENOME145985	Roseburia
v01058	HC	unclassified	GUT_GENOME001659	Ruminococcus_E
v01268	HC	unclassified	GUT_GENOME251083	Gemmiger
v01273	HC	unclassified	GUT_GENOME096132	Bifidobacterium
v01273	HC	unclassified	GUT_GENOME096478	Bifidobacterium
v01273	HC	unclassified	GUT_GENOME128610	Collinsella
v01273	HC	unclassified	GUT_GENOME143483	Bifidobacterium
v01285	HC	unclassified	GUT_GENOME140786	Ruminococcus_D
v01287	HC	unclassified	GUT_GENOME247421	UBA11524
v01291	HC	unclassified	GUT_GENOME001831	Hungatella_A
v01291	HC	unclassified	GUT_GENOME031419	Megamonas
v01291	HC	unclassified	GUT_GENOME139147	Faecalibacterium
v01291	HC	unclassified	GUT_GENOME158868	CAG-170
v01291	HC	unclassified	GUT_GENOME239663	Ruthenibacterium
v01321	HC	unclassified	GUT_GENOME001659	Ruminococcus_E
v01321	HC	unclassified	GUT_GENOME140342	Ruminococcus_E
v01321	HC	unclassified	GUT_GENOME143522	Ruminococcus_E
v01348	AP	unclassified	GUT_GENOME000122	Bacteroides
v01348	AP	unclassified	GUT_GENOME096366	Bacteroides
v01348	AP	unclassified	GUT_GENOME140240	Bacteroides
v01348	AP	unclassified	GUT_GENOME143505	Bacteroides_B
v01348	AP	unclassified	GUT_GENOME239662	Bacteroides
v01354	HC	unclassified	GUT_GENOME018115	Faecalibacterium
v01417	AP	Peduoviridae	GUT_GENOME144544	Escherichia
v01436	AP	Peduoviridae	GUT_GENOME144544	Escherichia
v01480	AP	unclassified	GUT_GENOME096080	Bacteroides
v01480	AP	unclassified	GUT_GENOME096294	Bacteroides
v01480	AP	unclassified	GUT_GENOME108993	Bacteroides
v01480	AP	unclassified	GUT_GENOME229830	Bacteroides
v01480	AP	unclassified	GUT_GENOME263189	Parabacteroides
v01483	HC	unclassified	GUT_GENOME001677	UBA9502
v01483	HC	unclassified	GUT_GENOME026754	RUG563
v01483	HC	unclassified	GUT_GENOME096179	Faecalicatena
v01483	HC	unclassified	GUT_GENOME096538	Clostridium_M
v01483	HC	unclassified	GUT_GENOME098042	Clostridium_M
v01483	HC	unclassified	GUT_GENOME098775	Clostridium_M
v01483	HC	unclassified	GUT_GENOME198844	CAG-110
v01487	HC	unclassified	GUT_GENOME000159	UBA1191
v01487	HC	unclassified	GUT_GENOME000205	Blautia_A
v01487	HC	unclassified	GUT_GENOME000250	Anaerostipes
v01487	HC	unclassified	GUT_GENOME000268	Clostridium_A
v01487	HC	unclassified	GUT_GENOME000299	Eubacterium_E
v01487	HC	unclassified	GUT_GENOME000604	UBA7096
v01487	HC	unclassified	GUT_GENOME000623	Blautia_A
v01487	HC	unclassified	GUT_GENOME000706	Dorea
v01487	HC	unclassified	GUT_GENOME000735	CAG-45
v01487	HC	unclassified	GUT_GENOME000818	Lachnospiraceae_unknown
v01487	HC	unclassified	GUT_GENOME000962	Faecalicatena
v01487	HC	unclassified	GUT_GENOME000967	Anaerotignum
v01487	HC	unclassified	GUT_GENOME001029	CAG-127
v01487	HC	unclassified	GUT_GENOME001147	Blautia_A
v01487	HC	unclassified	GUT_GENOME001241	Eubacterium_F
v01487	HC	unclassified	GUT_GENOME001261	Blautia_A
v01487	HC	unclassified	GUT_GENOME001373	Dorea
v01487	HC	unclassified	GUT_GENOME001401	CAG-81
v01487	HC	unclassified	GUT_GENOME001575	Faecalicatena
v01487	HC	unclassified	GUT_GENOME001598	Blautia_A
v01487	HC	unclassified	GUT_GENOME001677	UBA9502
v01487	HC	unclassified	GUT_GENOME001877	TF01-11
v01487	HC	unclassified	GUT_GENOME057686	Eubacterium_I
v01487	HC	unclassified	GUT_GENOME095962	Absiella
v01487	HC	unclassified	GUT_GENOME095973	Dorea
v01487	HC	unclassified	GUT_GENOME096179	Faecalicatena
v01487	HC	unclassified	GUT_GENOME096193	Faecalicatena
v01487	HC	unclassified	GUT_GENOME096228	Clostridium_M
v01487	HC	unclassified	GUT_GENOME096375	Tyzzerella
v01487	HC	unclassified	GUT_GENOME096401	Faecalitalea
v01487	HC	unclassified	GUT_GENOME096538	Clostridium_M
v01487	HC	unclassified	GUT_GENOME096557	Emergencia
v01487	HC	unclassified	GUT_GENOME096571	Massilioclostridium
v01487	HC	unclassified	GUT_GENOME096572	Caecibacter
v01487	HC	unclassified	GUT_GENOME103765	Blautia
v01487	HC	unclassified	GUT_GENOME107124	UBA1417
v01487	HC	unclassified	GUT_GENOME109801	CAG-632
v01487	HC	unclassified	GUT_GENOME119503	UBA737
v01487	HC	unclassified	GUT_GENOME140043	Eisenbergiella
v01487	HC	unclassified	GUT_GENOME140278	Sellimonas
v01487	HC	unclassified	GUT_GENOME140296	TF01-11
v01487	HC	unclassified	GUT_GENOME140320	Blautia_A
v01487	HC	unclassified	GUT_GENOME140411	Blautia_A
v01487	HC	unclassified	GUT_GENOME143094	Monoglobus
v01487	HC	unclassified	GUT_GENOME143157	Clostridium_Q
v01487	HC	unclassified	GUT_GENOME143400	Acetivibrio_A
v01487	HC	unclassified	GUT_GENOME143514	Adlercreutzia
v01487	HC	unclassified	GUT_GENOME147777	Megasphaera
v01487	HC	unclassified	GUT_GENOME174465	Dorea
v01487	HC	unclassified	GUT_GENOME229830	Bacteroides
v01487	HC	unclassified	GUT_GENOME234915	CAG-841
v01487	HC	unclassified	GUT_GENOME239115	UBA1777
v01487	HC	unclassified	GUT_GENOME239737	Ruminococcus_A
v01487	HC	unclassified	GUT_GENOME239799	Eisenbergiella
v01487	HC	unclassified	GUT_GENOME242840	Faecalicatena
v01487	HC	unclassified	GUT_GENOME243814	Lachnoclostridium
v01487	HC	unclassified	GUT_GENOME258018	Monoglobales_unknown
v01496	HC	unclassified	GUT_GENOME000423	CAG-81
v01496	HC	unclassified	GUT_GENOME000725	Hungatella
v01496	HC	unclassified	GUT_GENOME001831	Hungatella_A
v01496	HC	unclassified	GUT_GENOME009549	Acetatifactor
v01496	HC	unclassified	GUT_GENOME045186	UBA9502
v01496	HC	unclassified	GUT_GENOME060651	Anaerostipes
v01496	HC	unclassified	GUT_GENOME096538	Clostridium_M
v01496	HC	unclassified	GUT_GENOME103847	Coprococcus
v01496	HC	unclassified	GUT_GENOME138783	Lachnospiraceae_unknown
v01498	AP	unclassified	GUT_GENOME000513	Bacteroides
v01498	AP	unclassified	GUT_GENOME000944	Parabacteroides
v01498	AP	unclassified	GUT_GENOME001341	Bacteroides
v01498	AP	unclassified	GUT_GENOME018576	RC9
v01498	AP	unclassified	GUT_GENOME096080	Bacteroides
v01498	AP	unclassified	GUT_GENOME140082	Paraprevotella
v01498	AP	unclassified	GUT_GENOME142497	Prevotella
v01498	AP	unclassified	GUT_GENOME142628	Parabacteroides
v01498	AP	unclassified	GUT_GENOME147612	Paraprevotella
v01498	AP	unclassified	GUT_GENOME239662	Bacteroides
v01498	AP	unclassified	GUT_GENOME239725	Bacteroides_A
v01500	HC	unclassified	GUT_GENOME000166	Acetatifactor
v01500	HC	unclassified	GUT_GENOME001471	Clostridium_M
v01505	HC	unclassified	GUT_GENOME000166	Acetatifactor
v01505	HC	unclassified	GUT_GENOME000718	Tyzzerella
v01505	HC	unclassified	GUT_GENOME001440	Absiella
v01509	HC	unclassified	GUT_GENOME000004	Blautia_A
v01509	HC	unclassified	GUT_GENOME000149	Dorea
v01509	HC	unclassified	GUT_GENOME000706	Dorea
v01509	HC	unclassified	GUT_GENOME000818	Lachnospiraceae_unknown
v01509	HC	unclassified	GUT_GENOME001213	Dorea
v01509	HC	unclassified	GUT_GENOME001239	Eubacterium_G
v01509	HC	unclassified	GUT_GENOME001261	Blautia_A
v01509	HC	unclassified	GUT_GENOME017394	Lachnospira
v01509	HC	unclassified	GUT_GENOME095983	Faecalicatena
v01509	HC	unclassified	GUT_GENOME095993	Coprococcus_B
v01509	HC	unclassified	GUT_GENOME103557	Dorea
v01509	HC	unclassified	GUT_GENOME140320	Blautia_A
v01509	HC	unclassified	GUT_GENOME239737	Ruminococcus_A
v01509	HC	unclassified	GUT_GENOME254518	Lachnospiraceae_unknown
v01509	HC	unclassified	GUT_GENOME261061	Acetatifactor
v01512	AP	unclassified	GUT_GENOME000035	Bacteroides
v01512	AP	unclassified	GUT_GENOME000225	Muribaculum
v01512	AP	unclassified	GUT_GENOME001120	Bacteroides
v01512	AP	unclassified	GUT_GENOME001418	Bacteroides
v01512	AP	unclassified	GUT_GENOME080845	Prevotella
v01512	AP	unclassified	GUT_GENOME096185	Bacteroides
v01512	AP	unclassified	GUT_GENOME096240	Coprobacter
v01512	AP	unclassified	GUT_GENOME115597	Prevotella
v01512	AP	unclassified	GUT_GENOME140330	Bacteroides
v01512	AP	unclassified	GUT_GENOME208504	Prevotella
v01512	AP	unclassified	GUT_GENOME217674	Bacteroides
v01512	AP	unclassified	GUT_GENOME243602	Prevotella
v01512	AP	unclassified	GUT_GENOME251721	Parabacteroides
v01522	HC	unclassified	GUT_GENOME000732	CAG-45
v01535	HC	unclassified	GUT_GENOME001659	Ruminococcus_E
v01535	HC	unclassified	GUT_GENOME143522	Ruminococcus_E
v01543	AP	unclassified	GUT_GENOME166968	Prevotellamassilia
v01543	AP	unclassified	GUT_GENOME205964	Bacteroides_A
v01543	AP	unclassified	GUT_GENOME253287	Bacteroides
v01545	AP	unclassified	GUT_GENOME001120	Bacteroides
v01548	HC	unclassified	unknown	unknown
v01558	HC	unclassified	GUT_GENOME147678	Faecalibacterium
v01583	HC	unclassified	GUT_GENOME079230	Anaerostipes
v01583	HC	unclassified	GUT_GENOME096402	Eubacterium_I
v01583	HC	unclassified	GUT_GENOME140265	Blautia
v01583	HC	unclassified	GUT_GENOME239737	Ruminococcus_A
v01690	HC	unclassified	GUT_GENOME000266	Agathobaculum
v01690	HC	unclassified	GUT_GENOME096701	CAG-103
v01690	HC	unclassified	GUT_GENOME129051	ER4
v01690	HC	unclassified	GUT_GENOME193535	Anaeromassilibacillus
v01782	AP	unclassified	GUT_GENOME008718	RC9
v01782	AP	unclassified	GUT_GENOME096562	Odoribacter
v01782	AP	unclassified	GUT_GENOME140240	Bacteroides
v01881	HC	unclassified	GUT_GENOME001659	Ruminococcus_E
v01883	AP	unclassified	unknown	unknown
v02035	AP	unclassified	GUT_GENOME000192	Parabacteroides
v02086	HC	unclassified	GUT_GENOME000308	Lachnospira
v02091	AP	unclassified	GUT_GENOME000285	Alistipes
v02091	AP	unclassified	GUT_GENOME088940	F23-B02
v02092	HC	unclassified	GUT_GENOME001159	Blautia_A
v02114	HC	unclassified	GUT_GENOME000269	Lawsonibacter
v02114	HC	unclassified	GUT_GENOME066712	Monoglobales_unknown
v02114	HC	unclassified	GUT_GENOME087393	UBA738
v02114	HC	unclassified	GUT_GENOME123416	Faecalibacterium
v02114	HC	unclassified	GUT_GENOME252582	UBA1777
v02285	HC	unclassified	GUT_GENOME140074	Faecalibacterium
v02290	AP	unclassified	GUT_GENOME001488	Bacteroides_B
v02298	HC	unclassified	GUT_GENOME143483	Bifidobacterium
v02298	HC	unclassified	GUT_GENOME239670	Bifidobacterium
v02300	HC	unclassified	GUT_GENOME000237	Lachnospira
v02300	HC	unclassified	GUT_GENOME001023	Lachnospira
v02301	HC	unclassified	GUT_GENOME018115	Faecalibacterium
v02301	HC	unclassified	GUT_GENOME247791	Faecalibacterium
v02302	AP	unclassified	GUT_GENOME020577	Bacteroides
v02302	AP	unclassified	GUT_GENOME147612	Paraprevotella
v02302	AP	unclassified	GUT_GENOME254490	UBA11471
v02331	AP	unclassified	GUT_GENOME001488	Bacteroides_B
v02331	AP	unclassified	GUT_GENOME067136	CAG-56
v02331	AP	unclassified	GUT_GENOME095971	Alistipes
v02331	AP	unclassified	GUT_GENOME095979	Bacteroides_A
v02331	AP	unclassified	GUT_GENOME147854	Bacteroides
v02331	AP	unclassified	GUT_GENOME239662	Bacteroides
v02339	AP	unclassified	GUT_GENOME096080	Bacteroides
v02339	AP	unclassified	GUT_GENOME147612	Paraprevotella
v02339	AP	unclassified	GUT_GENOME147854	Bacteroides
v02339	AP	unclassified	GUT_GENOME152519	Parabacteroides
v02339	AP	unclassified	GUT_GENOME205656	Bacteroides_A
v02339	AP	unclassified	GUT_GENOME253287	Bacteroides
v02339	AP	unclassified	GUT_GENOME258883	Bacteroides
v02382	AP	unclassified	GUT_GENOME000944	Parabacteroides
v02382	AP	unclassified	GUT_GENOME001488	Bacteroides_B
v02382	AP	unclassified	GUT_GENOME087773	CAG-274
v02382	AP	unclassified	GUT_GENOME096562	Odoribacter
v02382	AP	unclassified	GUT_GENOME102353	Bacteroides_B
v02382	AP	unclassified	GUT_GENOME115718	Paramuribaculum
v02382	AP	unclassified	GUT_GENOME149574	CAG-831
v02382	AP	unclassified	GUT_GENOME229203	Prevotella
v02430	AP	unclassified	GUT_GENOME001778	Bacteroides_A
v02430	AP	unclassified	GUT_GENOME070341	Prevotella
v02430	AP	unclassified	GUT_GENOME095979	Bacteroides_A
v02430	AP	unclassified	GUT_GENOME096174	Bacteroides_A
v02430	AP	unclassified	GUT_GENOME097844	Bacteroides_A
v02430	AP	unclassified	GUT_GENOME101260	Paraprevotella
v02430	AP	unclassified	GUT_GENOME113022	Muribaculaceae_unknown
v02430	AP	unclassified	GUT_GENOME142497	Prevotella
v02430	AP	unclassified	GUT_GENOME147612	Paraprevotella
v02430	AP	unclassified	GUT_GENOME152519	Parabacteroides
v02430	AP	unclassified	GUT_GENOME166968	Prevotellamassilia
v02430	AP	unclassified	GUT_GENOME205964	Bacteroides_A
v02430	AP	unclassified	GUT_GENOME254013	Bacteroides
v02454	HC	unclassified	GUT_GENOME123416	Faecalibacterium
v02454	HC	unclassified	GUT_GENOME140074	Faecalibacterium
v02454	HC	unclassified	GUT_GENOME154740	Faecalibacterium
v02454	HC	unclassified	GUT_GENOME155439	Faecalibacterium
v02454	HC	unclassified	GUT_GENOME209802	Faecalibacterium
v02457	AP	unclassified	GUT_GENOME001778	Bacteroides_A
v02457	AP	unclassified	GUT_GENOME095979	Bacteroides_A
v02457	AP	unclassified	GUT_GENOME096174	Bacteroides_A
v02457	AP	unclassified	GUT_GENOME101260	Paraprevotella
v02457	AP	unclassified	GUT_GENOME113022	Muribaculaceae_unknown
v02457	AP	unclassified	GUT_GENOME142497	Prevotella
v02457	AP	unclassified	GUT_GENOME147612	Paraprevotella
v02457	AP	unclassified	GUT_GENOME166968	Prevotellamassilia
v02457	AP	unclassified	GUT_GENOME205964	Bacteroides_A
v02457	AP	unclassified	GUT_GENOME253287	Bacteroides
v02457	AP	unclassified	GUT_GENOME254013	Bacteroides
v02458	AP	unclassified	GUT_GENOME000122	Bacteroides
v02458	AP	unclassified	GUT_GENOME000682	Barnesiella
v02458	AP	unclassified	GUT_GENOME065655	Porphyromonas
v02458	AP	unclassified	GUT_GENOME068725	CAG-1031
v02458	AP	unclassified	GUT_GENOME073885	Prevotella
v02458	AP	unclassified	GUT_GENOME088644	Prevotella
v02458	AP	unclassified	GUT_GENOME096063	Bacteroides
v02458	AP	unclassified	GUT_GENOME096168	Prevotella
v02458	AP	unclassified	GUT_GENOME140082	Paraprevotella
v02458	AP	unclassified	GUT_GENOME142497	Prevotella
v02458	AP	unclassified	GUT_GENOME157213	Prevotella
v02458	AP	unclassified	GUT_GENOME157398	Prevotella
v02458	AP	unclassified	GUT_GENOME208504	Prevotella
v02458	AP	unclassified	GUT_GENOME230645	Prevotella
v02458	AP	unclassified	GUT_GENOME231503	Prevotella
v02458	AP	unclassified	GUT_GENOME239710	Prevotella
v02458	AP	unclassified	GUT_GENOME239747	Prevotella
v02474	HC	unclassified	GUT_GENOME000629	Agathobacter
v02474	HC	unclassified	GUT_GENOME000634	UBA7160
v02474	HC	unclassified	GUT_GENOME001105	UBA9502
v02474	HC	unclassified	GUT_GENOME001340	Absiella
v02474	HC	unclassified	GUT_GENOME001779	UBA9502
v02474	HC	unclassified	GUT_GENOME025577	CAG-138_unknown
v02474	HC	unclassified	GUT_GENOME140265	Blautia
v02474	HC	unclassified	GUT_GENOME140278	Sellimonas
v02474	HC	unclassified	GUT_GENOME140311	Ruminococcus_C
v02474	HC	unclassified	GUT_GENOME142396	Dorea
v02474	HC	unclassified	GUT_GENOME143157	Clostridium_Q
v02478	HC	Herelleviridae	GUT_GENOME000367	Gemmiger
v02478	HC	Herelleviridae	GUT_GENOME000518	Flavonifractor
v02478	HC	Herelleviridae	GUT_GENOME001115	Faecalibacterium
v02478	HC	Herelleviridae	GUT_GENOME001208	CAG-81
v02478	HC	Herelleviridae	GUT_GENOME001401	CAG-81
v02478	HC	Herelleviridae	GUT_GENOME001636	CAG-81
v02478	HC	Herelleviridae	GUT_GENOME048181	UBA5446
v02478	HC	Herelleviridae	GUT_GENOME087442	Gemmiger
v02478	HC	Herelleviridae	GUT_GENOME095967	Faecalibacterium
v02478	HC	Herelleviridae	GUT_GENOME130774	CAG-83
v02478	HC	Herelleviridae	GUT_GENOME140074	Faecalibacterium
v02478	HC	Herelleviridae	GUT_GENOME140078	Faecalibacterium
v02478	HC	Herelleviridae	GUT_GENOME141226	Intestinimonas
v02478	HC	Herelleviridae	GUT_GENOME143157	Clostridium_Q
v02478	HC	Herelleviridae	GUT_GENOME147678	Faecalibacterium
v02478	HC	Herelleviridae	GUT_GENOME159485	CAG-83
v02478	HC	Herelleviridae	GUT_GENOME186073	Flavonifractor
v02478	HC	Herelleviridae	GUT_GENOME225807	Faecalibacterium
v02478	HC	Herelleviridae	GUT_GENOME229203	Prevotella
v02478	HC	Herelleviridae	GUT_GENOME239684	ER4
v02478	HC	Herelleviridae	GUT_GENOME246789	CAG-74_unknown
v02478	HC	Herelleviridae	GUT_GENOME247791	Faecalibacterium
v02478	HC	Herelleviridae	GUT_GENOME261541	CAG-110
v02478	HC	Herelleviridae	GUT_GENOME270730	CAG-83
v02478	HC	Herelleviridae	GUT_GENOME273305	CAG-83
v02484	AP	unclassified	GUT_GENOME000980	Clostridium_M
v02484	AP	unclassified	GUT_GENOME095986	Clostridium_M
v02484	AP	unclassified	GUT_GENOME096228	Clostridium_M
v02484	AP	unclassified	GUT_GENOME096485	Clostridium_M
v02493	AP	unclassified	GUT_GENOME147854	Bacteroides
v02496	HC	unclassified	GUT_GENOME000055	Coprococcus
v02496	HC	unclassified	GUT_GENOME000215	GCA-900066575
v02496	HC	unclassified	GUT_GENOME000236	Lawsonibacter
v02496	HC	unclassified	GUT_GENOME000269	Lawsonibacter
v02496	HC	unclassified	GUT_GENOME000448	CAG-353
v02496	HC	unclassified	GUT_GENOME000662	Lachnospiraceae_unknown
v02496	HC	unclassified	GUT_GENOME000706	Dorea
v02496	HC	unclassified	GUT_GENOME000732	CAG-45
v02496	HC	unclassified	GUT_GENOME000967	Anaerotignum
v02496	HC	unclassified	GUT_GENOME001016	Agathobaculum
v02496	HC	unclassified	GUT_GENOME001315	Butyricicoccaceae_unknown
v02496	HC	unclassified	GUT_GENOME141047	Oscillibacter
v02496	HC	unclassified	GUT_GENOME143525	Clostridium_Q
v02496	HC	unclassified	GUT_GENOME145985	Roseburia
v02496	HC	unclassified	GUT_GENOME158306	UBA9506_unknown
v02496	HC	unclassified	GUT_GENOME174465	Dorea
v02496	HC	unclassified	GUT_GENOME198459	Acutalibacteraceae_unknown
v02496	HC	unclassified	GUT_GENOME203592	CAG-724
v02496	HC	unclassified	GUT_GENOME209802	Faecalibacterium
v02496	HC	unclassified	GUT_GENOME212645	UBA5416
v02496	HC	unclassified	GUT_GENOME217674	Bacteroides
v02496	HC	unclassified	GUT_GENOME225144	Faecalicatena
v02508	HC	unclassified	GUT_GENOME096210	Faecalicatena
v02508	HC	unclassified	GUT_GENOME096375	Tyzzerella
v02508	HC	unclassified	GUT_GENOME120040	Faecalicatena
v02532	HC	unclassified	GUT_GENOME239799	Eisenbergiella
v02535	HC	unclassified	unknown	unknown
v02539	HC	unclassified	unknown	unknown
v02547	HC	unclassified	GUT_GENOME000004	Blautia_A
v02547	HC	unclassified	GUT_GENOME000055	Coprococcus
v02547	HC	unclassified	GUT_GENOME000149	Dorea
v02547	HC	unclassified	GUT_GENOME000706	Dorea
v02547	HC	unclassified	GUT_GENOME000818	Lachnospiraceae_unknown
v02547	HC	unclassified	GUT_GENOME000963	Faecalicatena
v02547	HC	unclassified	GUT_GENOME001029	CAG-127
v02547	HC	unclassified	GUT_GENOME001213	Dorea
v02547	HC	unclassified	GUT_GENOME001239	Eubacterium_G
v02547	HC	unclassified	GUT_GENOME001261	Blautia_A
v02547	HC	unclassified	GUT_GENOME001677	UBA9502
v02547	HC	unclassified	GUT_GENOME017394	Lachnospira
v02547	HC	unclassified	GUT_GENOME087442	Gemmiger
v02547	HC	unclassified	GUT_GENOME095993	Coprococcus_B
v02547	HC	unclassified	GUT_GENOME096124	Absiella
v02547	HC	unclassified	GUT_GENOME140320	Blautia_A
v02547	HC	unclassified	GUT_GENOME140345	UBA7182
v02547	HC	unclassified	GUT_GENOME239737	Ruminococcus_A
v02547	HC	unclassified	GUT_GENOME261061	Acetatifactor
v02680	AP	unclassified	GUT_GENOME000008	Alistipes
v02734	HC	unclassified	GUT_GENOME001877	TF01-11
v02734	HC	unclassified	GUT_GENOME065504	Absiella
v02734	HC	unclassified	GUT_GENOME091344	UBA4285
v02809	AP	Peduoviridae	GUT_GENOME140826	Escherichia
v02809	AP	Peduoviridae	GUT_GENOME144544	Escherichia
v02947	HC	unclassified	unknown	unknown
v03065	AP	unclassified	GUT_GENOME000008	Alistipes
v03102	HC	unclassified	GUT_GENOME268227	Faecalibacterium
v03136	HC	unclassified	GUT_GENOME000152	Faecalibacterium
v03140	HC	unclassified	GUT_GENOME000260	Dorea
v03140	HC	unclassified	GUT_GENOME000634	UBA7160
v03140	HC	unclassified	GUT_GENOME000906	Blautia_A
v03140	HC	unclassified	GUT_GENOME001709	Blautia_A
v03140	HC	unclassified	GUT_GENOME001757	Faecalicatena
v03140	HC	unclassified	GUT_GENOME096210	Faecalicatena
v03140	HC	unclassified	GUT_GENOME103893	Coprococcus_A
v03140	HC	unclassified	GUT_GENOME140265	Blautia
v03140	HC	unclassified	GUT_GENOME190811	Blautia_A
v03140	HC	unclassified	GUT_GENOME199169	Faecalicatena
v03140	HC	unclassified	GUT_GENOME239737	Ruminococcus_A
v03194	AP	unclassified	GUT_GENOME001120	Bacteroides
v03194	AP	unclassified	GUT_GENOME101275	CAG-274_unknown
v03194	AP	unclassified	GUT_GENOME248856	Collinsella
v03304	AP	unclassified	GUT_GENOME000008	Alistipes
v03304	AP	unclassified	GUT_GENOME000285	Alistipes
v03316	AP	unclassified	GUT_GENOME000008	Alistipes
v03363	HC	unclassified	GUT_GENOME000215	GCA-900066575
v03363	HC	unclassified	GUT_GENOME001115	Faecalibacterium
v03363	HC	unclassified	GUT_GENOME001177	Lachnospiraceae_unknown
v03363	HC	unclassified	GUT_GENOME001208	CAG-81
v03363	HC	unclassified	GUT_GENOME001297	Acetatifactor
v03363	HC	unclassified	GUT_GENOME001757	Faecalicatena
v03363	HC	unclassified	GUT_GENOME001779	UBA9502
v03363	HC	unclassified	GUT_GENOME096402	Eubacterium_I
v03363	HC	unclassified	GUT_GENOME096557	Emergencia
v03363	HC	unclassified	GUT_GENOME103765	Blautia
v03363	HC	unclassified	GUT_GENOME140265	Blautia
v03363	HC	unclassified	GUT_GENOME140268	Agathobaculum
v03363	HC	unclassified	GUT_GENOME140345	UBA7182
v03363	HC	unclassified	GUT_GENOME147678	Faecalibacterium
v03363	HC	unclassified	GUT_GENOME155439	Faecalibacterium
v03363	HC	unclassified	GUT_GENOME232404	CAG-110
v03363	HC	unclassified	GUT_GENOME239799	Eisenbergiella
v03432	AP	unclassified	GUT_GENOME000008	Alistipes
v03484	HC	unclassified	GUT_GENOME000295	Roseburia
v03484	HC	unclassified	GUT_GENOME001004	Blautia_A
v03484	HC	unclassified	GUT_GENOME001147	Blautia_A
v03484	HC	unclassified	GUT_GENOME250816	Ruminiclostridium_E
v03484	HC	unclassified	GUT_GENOME283775	Ruminococcus_C
v03501	HC	unclassified	GUT_GENOME000196	Erysipelatoclostridium
v03501	HC	unclassified	GUT_GENOME000205	Blautia_A
v03501	HC	unclassified	GUT_GENOME000260	Dorea
v03501	HC	unclassified	GUT_GENOME000889	Eubacterium_G
v03501	HC	unclassified	GUT_GENOME001270	Blautia_A
v03501	HC	unclassified	GUT_GENOME001587	Fusicatenibacter
v03501	HC	unclassified	GUT_GENOME001757	Faecalicatena
v03501	HC	unclassified	GUT_GENOME038202	Tyzzerella
v03501	HC	unclassified	GUT_GENOME103741	Erysipelatoclostridium
v03501	HC	unclassified	GUT_GENOME230891	Faecalicatena
v03660	AP	unclassified	GUT_GENOME000285	Alistipes
v03660	AP	unclassified	GUT_GENOME096286	Alistipes
v03660	AP	unclassified	GUT_GENOME259155	Alistipes_A
v03871	AP	Microviridae	GUT_GENOME143131	Parabacteroides
v03871	AP	Microviridae	GUT_GENOME210710	K10
v03915	HC	unclassified	GUT_GENOME000004	Blautia_A
v03915	HC	unclassified	GUT_GENOME000149	Dorea
v03915	HC	unclassified	GUT_GENOME000706	Dorea
v03915	HC	unclassified	GUT_GENOME000818	Lachnospiraceae_unknown
v03915	HC	unclassified	GUT_GENOME001213	Dorea
v03915	HC	unclassified	GUT_GENOME001239	Eubacterium_G
v03915	HC	unclassified	GUT_GENOME001261	Blautia_A
v03915	HC	unclassified	GUT_GENOME017394	Lachnospira
v03915	HC	unclassified	GUT_GENOME095993	Coprococcus_B
v03915	HC	unclassified	GUT_GENOME140320	Blautia_A
v03915	HC	unclassified	GUT_GENOME261061	Acetatifactor
v03921	AP	unclassified	GUT_GENOME001120	Bacteroides
v03921	AP	unclassified	GUT_GENOME217674	Bacteroides
v03927	HC	unclassified	GUT_GENOME000496	GCA-900066755
v03935	HC	unclassified	GUT_GENOME095021	Faecalibacterium
v03935	HC	unclassified	GUT_GENOME095967	Faecalibacterium
v03935	HC	unclassified	GUT_GENOME147678	Faecalibacterium
v03935	HC	unclassified	GUT_GENOME156244	Faecalibacterium
v03936	HC	Inoviridae	GUT_GENOME000004	Blautia_A
v03936	HC	Inoviridae	GUT_GENOME000055	Coprococcus
v03936	HC	Inoviridae	GUT_GENOME000128	CAG-603
v03936	HC	Inoviridae	GUT_GENOME000166	Acetatifactor
v03936	HC	Inoviridae	GUT_GENOME000196	Erysipelatoclostridium
v03936	HC	Inoviridae	GUT_GENOME000215	GCA-900066575
v03936	HC	Inoviridae	GUT_GENOME000237	Lachnospira
v03936	HC	Inoviridae	GUT_GENOME000260	Dorea
v03936	HC	Inoviridae	GUT_GENOME000295	Roseburia
v03936	HC	Inoviridae	GUT_GENOME000299	Eubacterium_E
v03936	HC	Inoviridae	GUT_GENOME000479	UBA7160
v03936	HC	Inoviridae	GUT_GENOME000583	Blautia
v03936	HC	Inoviridae	GUT_GENOME000629	Agathobacter
v03936	HC	Inoviridae	GUT_GENOME000634	UBA7160
v03936	HC	Inoviridae	GUT_GENOME000676	Blautia_A
v03936	HC	Inoviridae	GUT_GENOME000706	Dorea
v03936	HC	Inoviridae	GUT_GENOME000732	CAG-45
v03936	HC	Inoviridae	GUT_GENOME000906	Blautia_A
v03936	HC	Inoviridae	GUT_GENOME001208	CAG-81
v03936	HC	Inoviridae	GUT_GENOME001270	Blautia_A
v03936	HC	Inoviridae	GUT_GENOME001598	Blautia_A
v03936	HC	Inoviridae	GUT_GENOME001757	Faecalicatena
v03936	HC	Inoviridae	GUT_GENOME001770	Roseburia
v03936	HC	Inoviridae	GUT_GENOME001877	TF01-11
v03936	HC	Inoviridae	GUT_GENOME004333	Blautia_A
v03936	HC	Inoviridae	GUT_GENOME023591	CAG-590
v03936	HC	Inoviridae	GUT_GENOME079230	Anaerostipes
v03936	HC	Inoviridae	GUT_GENOME095983	Faecalicatena
v03936	HC	Inoviridae	GUT_GENOME095993	Coprococcus_B
v03936	HC	Inoviridae	GUT_GENOME096067	Blautia_A
v03936	HC	Inoviridae	GUT_GENOME096210	Faecalicatena
v03936	HC	Inoviridae	GUT_GENOME096402	Eubacterium_I
v03936	HC	Inoviridae	GUT_GENOME096535	Faecalicatena
v03936	HC	Inoviridae	GUT_GENOME103847	Coprococcus
v03936	HC	Inoviridae	GUT_GENOME140078	Faecalibacterium
v03936	HC	Inoviridae	GUT_GENOME140265	Blautia
v03936	HC	Inoviridae	GUT_GENOME140411	Blautia_A
v03936	HC	Inoviridae	GUT_GENOME143189	Ruminiclostridium_C
v03936	HC	Inoviridae	GUT_GENOME143525	Clostridium_Q
v03936	HC	Inoviridae	GUT_GENOME151978	Lachnospira
v03936	HC	Inoviridae	GUT_GENOME212645	UBA5416
v03936	HC	Inoviridae	GUT_GENOME217674	Bacteroides
v03936	HC	Inoviridae	GUT_GENOME225144	Faecalicatena
v03936	HC	Inoviridae	GUT_GENOME227599	Blautia
v03936	HC	Inoviridae	GUT_GENOME239684	ER4
v03936	HC	Inoviridae	GUT_GENOME239737	Ruminococcus_A
v03936	HC	Inoviridae	GUT_GENOME239799	Eisenbergiella
v03936	HC	Inoviridae	GUT_GENOME274363	COE1
v03936	HC	Inoviridae	GUT_GENOME277265	ER4
v03938	HC	unclassified	GUT_GENOME005565	Collinsella
v03959	AP	unclassified	GUT_GENOME095971	Alistipes
v04072	AP	unclassified	GUT_GENOME145983	Escherichia
v04086	HC	unclassified	GUT_GENOME147678	Faecalibacterium
v04191	AP	Microviridae	GUT_GENOME143131	Parabacteroides
v04249	HC	unclassified	GUT_GENOME001659	Ruminococcus_E
v04310	HC	unclassified	GUT_GENOME001115	Faecalibacterium
v04310	HC	unclassified	GUT_GENOME095967	Faecalibacterium
v04310	HC	unclassified	GUT_GENOME134382	Muribaculaceae_unknown
v04310	HC	unclassified	GUT_GENOME174465	Dorea
v04557	AP	unclassified	GUT_GENOME140240	Bacteroides
v04646	HC	unclassified	GUT_GENOME000141	GCA-900066995
v04646	HC	unclassified	GUT_GENOME000166	Acetatifactor
v04646	HC	unclassified	GUT_GENOME000962	Faecalicatena
v04646	HC	unclassified	GUT_GENOME001056	KLE1615
v04646	HC	unclassified	GUT_GENOME045630	Blautia
v04646	HC	unclassified	GUT_GENOME096020	Gemmiger
v04646	HC	unclassified	GUT_GENOME096124	Absiella
v04646	HC	unclassified	GUT_GENOME096228	Clostridium_M
v04646	HC	unclassified	GUT_GENOME096250	Absiella
v04646	HC	unclassified	GUT_GENOME145985	Roseburia
v04646	HC	unclassified	GUT_GENOME147164	Ruminiclostridium_E
v04646	HC	unclassified	GUT_GENOME213666	Lachnospirales_unknown
v04646	HC	unclassified	GUT_GENOME239684	ER4
v04646	HC	unclassified	GUT_GENOME239728	Agathobacter
v04646	HC	unclassified	GUT_GENOME270891	Lachnospira
v04683	HC	unclassified	GUT_GENOME000166	Acetatifactor
v04683	HC	unclassified	GUT_GENOME001297	Acetatifactor
v04683	HC	unclassified	GUT_GENOME007990	CAG-170
v04683	HC	unclassified	GUT_GENOME107146	Gemmiger
v04683	HC	unclassified	GUT_GENOME130636	CAG-510
v04683	HC	unclassified	GUT_GENOME140236	UBA9502
v04683	HC	unclassified	GUT_GENOME158868	CAG-170
v04691	HC	unclassified	unknown	unknown
v04929	HC	unclassified	GUT_GENOME044136	ER4
v04929	HC	unclassified	GUT_GENOME121425	UBA5394
v04951	AP	unclassified	GUT_GENOME000192	Parabacteroides
v04951	AP	unclassified	GUT_GENOME000578	Barnesiella
v04951	AP	unclassified	GUT_GENOME001120	Bacteroides
v04951	AP	unclassified	GUT_GENOME001189	Butyricimonas
v04951	AP	unclassified	GUT_GENOME020577	Bacteroides
v04951	AP	unclassified	GUT_GENOME096366	Bacteroides
v04951	AP	unclassified	GUT_GENOME097684	Parabacteroides
v04951	AP	unclassified	GUT_GENOME117139	CAG-873
v04951	AP	unclassified	GUT_GENOME142497	Prevotella
v04951	AP	unclassified	GUT_GENOME177790	CAG-279
v04951	AP	unclassified	GUT_GENOME263189	Parabacteroides
v05040	AP	unclassified	GUT_GENOME096166	Bilophila
v05093	HC	unclassified	GUT_GENOME000215	GCA-900066575
v05093	HC	unclassified	GUT_GENOME000269	Lawsonibacter
v05093	HC	unclassified	GUT_GENOME000295	Roseburia
v05093	HC	unclassified	GUT_GENOME001115	Faecalibacterium
v05093	HC	unclassified	GUT_GENOME001506	Roseburia
v05093	HC	unclassified	GUT_GENOME001779	UBA9502
v05093	HC	unclassified	GUT_GENOME067136	CAG-56
v05093	HC	unclassified	GUT_GENOME129440	CAG-110
v05093	HC	unclassified	GUT_GENOME152603	CAG-110
v05111	HC	unclassified	GUT_GENOME045302	Slackia_A
v05111	HC	unclassified	GUT_GENOME096132	Bifidobacterium
v05111	HC	unclassified	GUT_GENOME096478	Bifidobacterium
v05111	HC	unclassified	GUT_GENOME128610	Collinsella
v05111	HC	unclassified	GUT_GENOME143483	Bifidobacterium
v05126	HC	unclassified	GUT_GENOME147678	Faecalibacterium
v05135	HC	unclassified	GUT_GENOME096193	Faecalicatena
v05135	HC	unclassified	GUT_GENOME098775	Clostridium_M
v05149	HC	unclassified	GUT_GENOME189835	UBA1191
v05208	HC	unclassified	GUT_GENOME001105	UBA9502
v05208	HC	unclassified	GUT_GENOME001575	Faecalicatena
v05208	HC	unclassified	GUT_GENOME001587	Fusicatenibacter
v05208	HC	unclassified	GUT_GENOME001831	Hungatella_A
v05208	HC	unclassified	GUT_GENOME103893	Coprococcus_A
v05208	HC	unclassified	GUT_GENOME154595	CAG-882
v05208	HC	unclassified	GUT_GENOME239737	Ruminococcus_A
v05208	HC	unclassified	GUT_GENOME283609	Coprococcus_B
v05251	AP	unclassified	GUT_GENOME001120	Bacteroides
v05251	AP	unclassified	GUT_GENOME140240	Bacteroides
v05319	HC	unclassified	GUT_GENOME000237	Lachnospira
v05320	HC	unclassified	GUT_GENOME090944	CAG-269
v05320	HC	unclassified	GUT_GENOME164321	CAG-245
v05320	HC	unclassified	GUT_GENOME257836	CAG-273
v05320	HC	unclassified	GUT_GENOME265996	CAG-508_unknown
v05320	HC	unclassified	GUT_GENOME275803	CAG-269
v05338	AP	unclassified	GUT_GENOME000192	Parabacteroides
v05380	AP	unclassified	GUT_GENOME147854	Bacteroides
v05444	AP	unclassified	GUT_GENOME000192	Parabacteroides
v05446	HC	unclassified	unknown	unknown
v05453	HC	unclassified	GUT_GENOME000962	Faecalicatena
v05453	HC	unclassified	GUT_GENOME001373	Dorea
v05453	HC	unclassified	GUT_GENOME001689	Eubacterium_E
v05453	HC	unclassified	GUT_GENOME001831	Hungatella_A
v05453	HC	unclassified	GUT_GENOME095983	Faecalicatena
v05453	HC	unclassified	GUT_GENOME096402	Eubacterium_I
v05453	HC	unclassified	GUT_GENOME140106	Marvinbryantia
v05453	HC	unclassified	GUT_GENOME141068	Eisenbergiella
v05453	HC	unclassified	GUT_GENOME186054	Solobacterium
v05453	HC	unclassified	GUT_GENOME188728	Succiniclasticum
v05458	HC	unclassified	GUT_GENOME000092	Faecalibacterium
v05458	HC	unclassified	GUT_GENOME000152	Faecalibacterium
v05458	HC	unclassified	GUT_GENOME000269	Lawsonibacter
v05458	HC	unclassified	GUT_GENOME000271	Pseudoflavonifractor
v05458	HC	unclassified	GUT_GENOME000459	Lawsonibacter
v05458	HC	unclassified	GUT_GENOME001831	Hungatella_A
v05458	HC	unclassified	GUT_GENOME063091	Roseburia
v05458	HC	unclassified	GUT_GENOME096020	Gemmiger
v05458	HC	unclassified	GUT_GENOME096144	Lawsonibacter
v05458	HC	unclassified	GUT_GENOME096250	Absiella
v05458	HC	unclassified	GUT_GENOME096498	Intestinimonas
v05458	HC	unclassified	GUT_GENOME096534	Fournierella
v05458	HC	unclassified	GUT_GENOME140043	Eisenbergiella
v05458	HC	unclassified	GUT_GENOME141047	Oscillibacter
v05458	HC	unclassified	GUT_GENOME143157	Clostridium_Q
v05458	HC	unclassified	GUT_GENOME209802	Faecalibacterium
v05458	HC	unclassified	GUT_GENOME239684	ER4
v05458	HC	unclassified	GUT_GENOME252930	UBA1691
v05461	HC	unclassified	GUT_GENOME000004	Blautia_A
v05461	HC	unclassified	GUT_GENOME000706	Dorea
v05461	HC	unclassified	GUT_GENOME001213	Dorea
v05461	HC	unclassified	GUT_GENOME019023	CAG-196
v05461	HC	unclassified	GUT_GENOME095986	Clostridium_M
v05461	HC	unclassified	GUT_GENOME096253	Absiella
v05461	HC	unclassified	GUT_GENOME140235	Dorea
v05461	HC	unclassified	GUT_GENOME151017	Fusobacterium_A
v05467	HC	unclassified	GUT_GENOME096210	Faecalicatena
v05467	HC	unclassified	GUT_GENOME247680	S5-A14a
v05470	HC	unclassified	GUT_GENOME000092	Faecalibacterium
v05470	HC	unclassified	GUT_GENOME000271	Pseudoflavonifractor
v05470	HC	unclassified	GUT_GENOME000459	Lawsonibacter
v05470	HC	unclassified	GUT_GENOME001831	Hungatella_A
v05470	HC	unclassified	GUT_GENOME025577	CAG-138_unknown
v05470	HC	unclassified	GUT_GENOME026837	ER4
v05470	HC	unclassified	GUT_GENOME096250	Absiella
v05470	HC	unclassified	GUT_GENOME141047	Oscillibacter
v05470	HC	unclassified	GUT_GENOME209802	Faecalibacterium
v05470	HC	unclassified	GUT_GENOME239684	ER4
v05470	HC	unclassified	GUT_GENOME252930	UBA1691
v05471	AP	unclassified	GUT_GENOME000899	Alistipes_A
v05471	AP	unclassified	GUT_GENOME001120	Bacteroides
v05471	AP	unclassified	GUT_GENOME001255	Bacteroides
v05471	AP	unclassified	GUT_GENOME001341	Bacteroides
v05471	AP	unclassified	GUT_GENOME001635	Odoribacter
v05471	AP	unclassified	GUT_GENOME068725	CAG-1031
v05471	AP	unclassified	GUT_GENOME088644	Prevotella
v05471	AP	unclassified	GUT_GENOME095971	Alistipes
v05471	AP	unclassified	GUT_GENOME095979	Bacteroides_A
v05471	AP	unclassified	GUT_GENOME096174	Bacteroides_A
v05471	AP	unclassified	GUT_GENOME118228	Bacteroides
v05471	AP	unclassified	GUT_GENOME140240	Bacteroides
v05471	AP	unclassified	GUT_GENOME148897	CAG-279
v05471	AP	unclassified	GUT_GENOME229012	Prevotella
v05471	AP	unclassified	GUT_GENOME276949	Bacteroides_A
v05474	HC	unclassified	GUT_GENOME000232	Eubacterium_I
v05474	HC	unclassified	GUT_GENOME000889	Eubacterium_G
v05474	HC	unclassified	GUT_GENOME001056	KLE1615
v05474	HC	unclassified	GUT_GENOME001602	Holdemanella
v05474	HC	unclassified	GUT_GENOME001854	Lachnospiraceae_unknown
v05474	HC	unclassified	GUT_GENOME140045	Absiella
v05474	HC	unclassified	GUT_GENOME140272	Coprococcus
v05474	HC	unclassified	GUT_GENOME140345	UBA7182
v05474	HC	unclassified	GUT_GENOME175819	UBA1777
v05475	HC	unclassified	GUT_GENOME096210	Faecalicatena
v05479	AP	unclassified	GUT_GENOME096080	Bacteroides
v05479	AP	unclassified	GUT_GENOME096366	Bacteroides
v05479	AP	unclassified	GUT_GENOME147854	Bacteroides
v05479	AP	unclassified	GUT_GENOME263189	Parabacteroides
v05501	HC	unclassified	GUT_GENOME000136	CAG-41
v05501	HC	unclassified	GUT_GENOME000432	Streptococcus
v05501	HC	unclassified	GUT_GENOME000509	Lactobacillus_B
v05501	HC	unclassified	GUT_GENOME000564	Streptococcus
v05501	HC	unclassified	GUT_GENOME000572	Streptococcus
v05501	HC	unclassified	GUT_GENOME000584	Peptoniphilus_A
v05501	HC	unclassified	GUT_GENOME000611	Peptoniphilus_C
v05501	HC	unclassified	GUT_GENOME000963	Faecalicatena
v05501	HC	unclassified	GUT_GENOME001312	Eubacterium
v05501	HC	unclassified	GUT_GENOME001440	Absiella
v05501	HC	unclassified	GUT_GENOME001519	Streptococcus
v05501	HC	unclassified	GUT_GENOME003569	Peptostreptococcus
v05501	HC	unclassified	GUT_GENOME005683	Enterococcus_D
v05501	HC	unclassified	GUT_GENOME017828	Streptococcus
v05501	HC	unclassified	GUT_GENOME045758	Clostridium
v05501	HC	unclassified	GUT_GENOME058339	Streptococcus
v05501	HC	unclassified	GUT_GENOME065630	Veillonella
v05501	HC	unclassified	GUT_GENOME092402	Acutalibacteraceae_unknown
v05501	HC	unclassified	GUT_GENOME095879	Streptococcus
v05501	HC	unclassified	GUT_GENOME096257	Erysipelatoclostridium
v05501	HC	unclassified	GUT_GENOME096297	Peptoniphilus_A
v05501	HC	unclassified	GUT_GENOME096539	Peptoniphilus_A
v05501	HC	unclassified	GUT_GENOME096557	Emergencia
v05501	HC	unclassified	GUT_GENOME103727	Enterococcus_A
v05501	HC	unclassified	GUT_GENOME140045	Absiella
v05501	HC	unclassified	GUT_GENOME140047	Anaerococcus
v05501	HC	unclassified	GUT_GENOME147149	Anaerostipes
v05501	HC	unclassified	GUT_GENOME153241	Blautia
v05501	HC	unclassified	GUT_GENOME187394	Peptoniphilus_A
v05501	HC	unclassified	GUT_GENOME207897	Finegoldia
v05501	HC	unclassified	GUT_GENOME212929	F0422
v05501	HC	unclassified	GUT_GENOME231722	Ureaplasma
v05501	HC	unclassified	GUT_GENOME231932	Gemella
v05501	HC	unclassified	GUT_GENOME239074	CAG-611
v05501	HC	unclassified	GUT_GENOME239772	Holdemanella
v05501	HC	unclassified	GUT_GENOME278559	CAG-451
v05504	HC	unclassified	GUT_GENOME095021	Faecalibacterium
v05504	HC	unclassified	GUT_GENOME095967	Faecalibacterium
v05504	HC	unclassified	GUT_GENOME127495	CAG-83
v05504	HC	unclassified	GUT_GENOME154740	Faecalibacterium
v05504	HC	unclassified	GUT_GENOME155439	Faecalibacterium
v05504	HC	unclassified	GUT_GENOME209802	Faecalibacterium
v05507	HC	unclassified	GUT_GENOME000725	Hungatella
v05507	HC	unclassified	GUT_GENOME140043	Eisenbergiella
v05507	HC	unclassified	GUT_GENOME143157	Clostridium_Q
v05509	AP	unclassified	GUT_GENOME000513	Bacteroides
v05509	AP	unclassified	GUT_GENOME000578	Barnesiella
v05509	AP	unclassified	GUT_GENOME000899	Alistipes_A
v05509	AP	unclassified	GUT_GENOME000944	Parabacteroides
v05509	AP	unclassified	GUT_GENOME018576	RC9
v05509	AP	unclassified	GUT_GENOME088644	Prevotella
v05509	AP	unclassified	GUT_GENOME096080	Bacteroides
v05509	AP	unclassified	GUT_GENOME140076	Bacteroides
v05509	AP	unclassified	GUT_GENOME140082	Paraprevotella
v05509	AP	unclassified	GUT_GENOME142497	Prevotella
v05509	AP	unclassified	GUT_GENOME142628	Parabacteroides
v05509	AP	unclassified	GUT_GENOME143190	Parabacteroides
v05509	AP	unclassified	GUT_GENOME143232	Bacteroides
v05509	AP	unclassified	GUT_GENOME147854	Bacteroides
v05509	AP	unclassified	GUT_GENOME217674	Bacteroides
v05509	AP	unclassified	GUT_GENOME239662	Bacteroides
v05509	AP	unclassified	GUT_GENOME239725	Bacteroides_A
v05509	AP	unclassified	GUT_GENOME276949	Bacteroides_A
v05510	HC	unclassified	GUT_GENOME001004	Blautia_A
v05510	HC	unclassified	GUT_GENOME001709	Blautia_A
v05510	HC	unclassified	GUT_GENOME096067	Blautia_A
v05510	HC	unclassified	GUT_GENOME140411	Blautia_A
v05514	HC	unclassified	GUT_GENOME000594	Blautia
v05514	HC	unclassified	GUT_GENOME000718	Tyzzerella
v05514	HC	unclassified	GUT_GENOME000889	Eubacterium_G
v05515	HC	unclassified	GUT_GENOME000109	Catenibacterium
v05515	HC	unclassified	GUT_GENOME000141	GCA-900066995
v05515	HC	unclassified	GUT_GENOME000299	Eubacterium_E
v05515	HC	unclassified	GUT_GENOME000604	UBA7096
v05515	HC	unclassified	GUT_GENOME000634	UBA7160
v05515	HC	unclassified	GUT_GENOME000658	Eubacterium_G
v05515	HC	unclassified	GUT_GENOME000706	Dorea
v05515	HC	unclassified	GUT_GENOME000725	Hungatella
v05515	HC	unclassified	GUT_GENOME000963	Faecalicatena
v05515	HC	unclassified	GUT_GENOME001004	Blautia_A
v05515	HC	unclassified	GUT_GENOME001016	Agathobaculum
v05515	HC	unclassified	GUT_GENOME001135	Clostridium_M
v05515	HC	unclassified	GUT_GENOME001159	Blautia_A
v05515	HC	unclassified	GUT_GENOME001270	Blautia_A
v05515	HC	unclassified	GUT_GENOME001373	Dorea
v05515	HC	unclassified	GUT_GENOME001575	Faecalicatena
v05515	HC	unclassified	GUT_GENOME001854	Lachnospiraceae_unknown
v05515	HC	unclassified	GUT_GENOME001877	TF01-11
v05515	HC	unclassified	GUT_GENOME078981	Ruminococcus_E
v05515	HC	unclassified	GUT_GENOME095973	Dorea
v05515	HC	unclassified	GUT_GENOME095992	Bacteroides_F
v05515	HC	unclassified	GUT_GENOME096262	Coprobacillus
v05515	HC	unclassified	GUT_GENOME097946	Blautia
v05515	HC	unclassified	GUT_GENOME103007	Ruminococcus
v05515	HC	unclassified	GUT_GENOME140065	GCA-900066135
v05515	HC	unclassified	GUT_GENOME140106	Marvinbryantia
v05515	HC	unclassified	GUT_GENOME143157	Clostridium_Q
v05515	HC	unclassified	GUT_GENOME147109	Christensenella
v05515	HC	unclassified	GUT_GENOME208213	Blautia_A
v05515	HC	unclassified	GUT_GENOME239673	Eisenbergiella
v05515	HC	unclassified	GUT_GENOME239799	Eisenbergiella
v05515	HC	unclassified	GUT_GENOME259535	Acetatifactor
v05515	HC	unclassified	GUT_GENOME260736	Ruminococcaceae_unknown
v05515	HC	unclassified	GUT_GENOME280032	Ruminococcus_E
v05519	HC	unclassified	GUT_GENOME000518	Flavonifractor
v05519	HC	unclassified	GUT_GENOME172942	Lachnospiraceae_unknown
v05519	HC	unclassified	GUT_GENOME257069	Fournierella
v05529	HC	unclassified	GUT_GENOME000010	Anaerotruncus
v05529	HC	unclassified	GUT_GENOME000659	CAG-56
v05529	HC	unclassified	GUT_GENOME001023	Lachnospira
v05529	HC	unclassified	GUT_GENOME096402	Eubacterium_I
v05529	HC	unclassified	GUT_GENOME131087	Blautia
v05529	HC	unclassified	GUT_GENOME236014	CAG-488
v05530	HC	unclassified	unknown	unknown
v05531	HC	unclassified	GUT_GENOME000152	Faecalibacterium
v05531	HC	unclassified	GUT_GENOME000271	Pseudoflavonifractor
v05531	HC	unclassified	GUT_GENOME001831	Hungatella_A
v05531	HC	unclassified	GUT_GENOME026837	ER4
v05531	HC	unclassified	GUT_GENOME096250	Absiella
v05531	HC	unclassified	GUT_GENOME141047	Oscillibacter
v05531	HC	unclassified	GUT_GENOME209802	Faecalibacterium
v05531	HC	unclassified	GUT_GENOME252930	UBA1691
v05540	HC	unclassified	GUT_GENOME143505	Bacteroides_B
v05544	HC	unclassified	GUT_GENOME001575	Faecalicatena
v05571	AP	unclassified	GUT_GENOME000980	Clostridium_M
v05571	AP	unclassified	GUT_GENOME095986	Clostridium_M
v05571	AP	unclassified	GUT_GENOME096228	Clostridium_M
v05571	AP	unclassified	GUT_GENOME096485	Clostridium_M
v05575	HC	Herelleviridae	GUT_GENOME000215	GCA-900066575
v05575	HC	Herelleviridae	GUT_GENOME000967	Anaerotignum
v05575	HC	Herelleviridae	GUT_GENOME001115	Faecalibacterium
v05575	HC	Herelleviridae	GUT_GENOME001177	Lachnospiraceae_unknown
v05575	HC	Herelleviridae	GUT_GENOME001208	CAG-81
v05575	HC	Herelleviridae	GUT_GENOME001297	Acetatifactor
v05575	HC	Herelleviridae	GUT_GENOME001757	Faecalicatena
v05575	HC	Herelleviridae	GUT_GENOME001779	UBA9502
v05575	HC	Herelleviridae	GUT_GENOME096557	Emergencia
v05575	HC	Herelleviridae	GUT_GENOME103765	Blautia
v05575	HC	Herelleviridae	GUT_GENOME140265	Blautia
v05575	HC	Herelleviridae	GUT_GENOME140345	UBA7182
v05575	HC	Herelleviridae	GUT_GENOME155439	Faecalibacterium
v05575	HC	Herelleviridae	GUT_GENOME232404	CAG-110
v05575	HC	Herelleviridae	GUT_GENOME239799	Eisenbergiella
v05709	AP	Peduoviridae	GUT_GENOME140808	Escherichia
v05709	AP	Peduoviridae	GUT_GENOME140826	Escherichia
v05709	AP	Peduoviridae	GUT_GENOME144544	Escherichia
v05824	HC	unclassified	GUT_GENOME000004	Blautia_A
v05824	HC	unclassified	GUT_GENOME000128	CAG-603
v05824	HC	unclassified	GUT_GENOME000131	Blautia_A
v05824	HC	unclassified	GUT_GENOME000149	Dorea
v05824	HC	unclassified	GUT_GENOME000196	Erysipelatoclostridium
v05824	HC	unclassified	GUT_GENOME000205	Blautia_A
v05824	HC	unclassified	GUT_GENOME000250	Anaerostipes
v05824	HC	unclassified	GUT_GENOME000295	Roseburia
v05824	HC	unclassified	GUT_GENOME000299	Eubacterium_E
v05824	HC	unclassified	GUT_GENOME000308	Lachnospira
v05824	HC	unclassified	GUT_GENOME000634	UBA7160
v05824	HC	unclassified	GUT_GENOME000659	CAG-56
v05824	HC	unclassified	GUT_GENOME000706	Dorea
v05824	HC	unclassified	GUT_GENOME000735	CAG-45
v05824	HC	unclassified	GUT_GENOME000818	Lachnospiraceae_unknown
v05824	HC	unclassified	GUT_GENOME000906	Blautia_A
v05824	HC	unclassified	GUT_GENOME001004	Blautia_A
v05824	HC	unclassified	GUT_GENOME001023	Lachnospira
v05824	HC	unclassified	GUT_GENOME001029	CAG-127
v05824	HC	unclassified	GUT_GENOME001056	KLE1615
v05824	HC	unclassified	GUT_GENOME001147	Blautia_A
v05824	HC	unclassified	GUT_GENOME001159	Blautia_A
v05824	HC	unclassified	GUT_GENOME001213	Dorea
v05824	HC	unclassified	GUT_GENOME001261	Blautia_A
v05824	HC	unclassified	GUT_GENOME001295	Blautia_A
v05824	HC	unclassified	GUT_GENOME001373	Dorea
v05824	HC	unclassified	GUT_GENOME001490	Catenibacterium
v05824	HC	unclassified	GUT_GENOME001506	Roseburia
v05824	HC	unclassified	GUT_GENOME001575	Faecalicatena
v05824	HC	unclassified	GUT_GENOME001587	Fusicatenibacter
v05824	HC	unclassified	GUT_GENOME001598	Blautia_A
v05824	HC	unclassified	GUT_GENOME001689	Eubacterium_E
v05824	HC	unclassified	GUT_GENOME001709	Blautia_A
v05824	HC	unclassified	GUT_GENOME001757	Faecalicatena
v05824	HC	unclassified	GUT_GENOME001770	Roseburia
v05824	HC	unclassified	GUT_GENOME001831	Hungatella_A
v05824	HC	unclassified	GUT_GENOME001854	Lachnospiraceae_unknown
v05824	HC	unclassified	GUT_GENOME001877	TF01-11
v05824	HC	unclassified	GUT_GENOME095993	Coprococcus_B
v05824	HC	unclassified	GUT_GENOME096206	Faecalicatena
v05824	HC	unclassified	GUT_GENOME096375	Tyzzerella
v05824	HC	unclassified	GUT_GENOME103847	Coprococcus
v05824	HC	unclassified	GUT_GENOME140065	GCA-900066135
v05824	HC	unclassified	GUT_GENOME140106	Marvinbryantia
v05824	HC	unclassified	GUT_GENOME140233	Eubacterium_I
v05824	HC	unclassified	GUT_GENOME140235	Dorea
v05824	HC	unclassified	GUT_GENOME140265	Blautia
v05824	HC	unclassified	GUT_GENOME140272	Coprococcus
v05824	HC	unclassified	GUT_GENOME140315	TF01-11
v05824	HC	unclassified	GUT_GENOME140320	Blautia_A
v05824	HC	unclassified	GUT_GENOME140411	Blautia_A
v05824	HC	unclassified	GUT_GENOME143157	Clostridium_Q
v05824	HC	unclassified	GUT_GENOME147149	Anaerostipes
v05824	HC	unclassified	GUT_GENOME239728	Agathobacter
v05824	HC	unclassified	GUT_GENOME239737	Ruminococcus_A
v05824	HC	unclassified	GUT_GENOME239799	Eisenbergiella
v05824	HC	unclassified	GUT_GENOME262194	Roseburia
v05929	AP	unclassified	GUT_GENOME000008	Alistipes
v05957	HC	unclassified	GUT_GENOME021430	Collinsella
v05957	HC	unclassified	GUT_GENOME095938	Bifidobacterium
v05957	HC	unclassified	GUT_GENOME142522	Bifidobacterium
v05957	HC	unclassified	GUT_GENOME142545	Bifidobacterium
v05957	HC	unclassified	GUT_GENOME143483	Bifidobacterium
v05957	HC	unclassified	GUT_GENOME234296	Bifidobacterium
v05957	HC	unclassified	GUT_GENOME239670	Bifidobacterium
v06190	AP	unclassified	GUT_GENOME143131	Parabacteroides
v06593	HC	unclassified	GUT_GENOME092292	Ruminococcus_D
v06593	HC	unclassified	GUT_GENOME140786	Ruminococcus_D
v06597	HC	unclassified	GUT_GENOME001770	Roseburia
v06605	HC	unclassified	GUT_GENOME128610	Collinsella
v06605	HC	unclassified	GUT_GENOME143483	Bifidobacterium
v06608	AP	unclassified	GUT_GENOME001120	Bacteroides
v06620	HC	unclassified	GUT_GENOME000676	Blautia_A
v06620	HC	unclassified	GUT_GENOME001159	Blautia_A
v06620	HC	unclassified	GUT_GENOME001598	Blautia_A
v06620	HC	unclassified	GUT_GENOME001831	Hungatella_A
v06620	HC	unclassified	GUT_GENOME103765	Blautia
v06620	HC	unclassified	GUT_GENOME140345	UBA7182
v06620	HC	unclassified	GUT_GENOME161370	Blautia
v06620	HC	unclassified	GUT_GENOME285322	Blautia_A
v06622	HC	unclassified	unknown	unknown
v06626	HC	unclassified	unknown	unknown
v06637	HC	unclassified	GUT_GENOME000166	Acetatifactor
v06637	HC	unclassified	GUT_GENOME001297	Acetatifactor
v06637	HC	unclassified	GUT_GENOME261061	Acetatifactor
v06643	AP	unclassified	GUT_GENOME096080	Bacteroides
v06667	AP	unclassified	GUT_GENOME001120	Bacteroides
v06667	AP	unclassified	GUT_GENOME096203	Bacteroides
v06667	AP	unclassified	GUT_GENOME147854	Bacteroides
v06669	HC	unclassified	GUT_GENOME147678	Faecalibacterium
v06681	HC	unclassified	GUT_GENOME000269	Lawsonibacter
v06681	HC	unclassified	GUT_GENOME000459	Lawsonibacter
v06681	HC	unclassified	GUT_GENOME000518	Flavonifractor
v06681	HC	unclassified	GUT_GENOME026837	ER4
v06681	HC	unclassified	GUT_GENOME066712	Monoglobales_unknown
v06681	HC	unclassified	GUT_GENOME078848	Acutalibacter
v06681	HC	unclassified	GUT_GENOME096491	Dorea
v06681	HC	unclassified	GUT_GENOME096496	Lawsonibacter
v06681	HC	unclassified	GUT_GENOME158523	Oscillibacter
v06681	HC	unclassified	GUT_GENOME213666	Lachnospirales_unknown
v06681	HC	unclassified	GUT_GENOME252036	Lachnospiraceae_unknown
v06694	HC	unclassified	GUT_GENOME001770	Roseburia
v06694	HC	unclassified	GUT_GENOME009549	Acetatifactor
v06694	HC	unclassified	GUT_GENOME098775	Clostridium_M
v06694	HC	unclassified	GUT_GENOME285322	Blautia_A
v06695	AP	unclassified	GUT_GENOME000035	Bacteroides
v06695	AP	unclassified	GUT_GENOME001120	Bacteroides
v06695	AP	unclassified	GUT_GENOME001282	Prevotella
v06695	AP	unclassified	GUT_GENOME001418	Bacteroides
v06695	AP	unclassified	GUT_GENOME080845	Prevotella
v06695	AP	unclassified	GUT_GENOME096185	Bacteroides
v06695	AP	unclassified	GUT_GENOME096240	Coprobacter
v06695	AP	unclassified	GUT_GENOME096294	Bacteroides
v06695	AP	unclassified	GUT_GENOME108993	Bacteroides
v06695	AP	unclassified	GUT_GENOME110697	Prevotella
v06695	AP	unclassified	GUT_GENOME118160	Prevotella
v06695	AP	unclassified	GUT_GENOME140330	Bacteroides
v06695	AP	unclassified	GUT_GENOME208504	Prevotella
v06695	AP	unclassified	GUT_GENOME217674	Bacteroides
v06695	AP	unclassified	GUT_GENOME243602	Prevotella
v06695	AP	unclassified	GUT_GENOME249684	Prevotella
v06700	AP	unclassified	GUT_GENOME000008	Alistipes
v06700	AP	unclassified	GUT_GENOME010023	Alistipes
v06700	AP	unclassified	GUT_GENOME088940	F23-B02
v06705	HC	unclassified	GUT_GENOME001587	Fusicatenibacter
v06705	HC	unclassified	GUT_GENOME239728	Agathobacter
v06718	HC	unclassified	GUT_GENOME000092	Faecalibacterium
v06739	AP	unclassified	GUT_GENOME144544	Escherichia
v06740	HC	unclassified	GUT_GENOME000166	Acetatifactor
v06740	HC	unclassified	GUT_GENOME000295	Roseburia
v06740	HC	unclassified	GUT_GENOME140264	CAG-95
v06740	HC	unclassified	GUT_GENOME239728	Agathobacter
v06740	HC	unclassified	GUT_GENOME262105	Blautia_A
v06747	AP	unclassified	GUT_GENOME095979	Bacteroides_A
v06747	AP	unclassified	GUT_GENOME205964	Bacteroides_A
v06747	AP	unclassified	GUT_GENOME217508	CAG-727_unknown
v06747	AP	unclassified	GUT_GENOME239725	Bacteroides_A
v06773	AP	unclassified	GUT_GENOME001120	Bacteroides
v06775	HC	unclassified	GUT_GENOME095938	Bifidobacterium
v06776	AP	unclassified	GUT_GENOME000122	Bacteroides
v06776	AP	unclassified	GUT_GENOME096366	Bacteroides
v06776	AP	unclassified	GUT_GENOME140240	Bacteroides
v06776	AP	unclassified	GUT_GENOME143131	Parabacteroides
v06782	HC	unclassified	GUT_GENOME000260	Dorea
v06782	HC	unclassified	GUT_GENOME000583	Blautia
v06782	HC	unclassified	GUT_GENOME000629	Agathobacter
v06782	HC	unclassified	GUT_GENOME000659	CAG-56
v06782	HC	unclassified	GUT_GENOME000706	Dorea
v06782	HC	unclassified	GUT_GENOME000906	Blautia_A
v06782	HC	unclassified	GUT_GENOME000980	Clostridium_M
v06782	HC	unclassified	GUT_GENOME001105	UBA9502
v06782	HC	unclassified	GUT_GENOME001159	Blautia_A
v06782	HC	unclassified	GUT_GENOME001401	CAG-81
v06782	HC	unclassified	GUT_GENOME001506	Roseburia
v06782	HC	unclassified	GUT_GENOME001587	Fusicatenibacter
v06782	HC	unclassified	GUT_GENOME001689	Eubacterium_E
v06782	HC	unclassified	GUT_GENOME001757	Faecalicatena
v06782	HC	unclassified	GUT_GENOME001779	UBA9502
v06782	HC	unclassified	GUT_GENOME004333	Blautia_A
v06782	HC	unclassified	GUT_GENOME007158	Clostridium_E
v06782	HC	unclassified	GUT_GENOME096485	Clostridium_M
v06782	HC	unclassified	GUT_GENOME096534	Fournierella
v06782	HC	unclassified	GUT_GENOME103864	Holdemanella
v06782	HC	unclassified	GUT_GENOME103893	Coprococcus_A
v06782	HC	unclassified	GUT_GENOME120040	Faecalicatena
v06782	HC	unclassified	GUT_GENOME140233	Eubacterium_I
v06782	HC	unclassified	GUT_GENOME140235	Dorea
v06782	HC	unclassified	GUT_GENOME140236	UBA9502
v06782	HC	unclassified	GUT_GENOME140345	UBA7182
v06782	HC	unclassified	GUT_GENOME142396	Dorea
v06782	HC	unclassified	GUT_GENOME143157	Clostridium_Q
v06782	HC	unclassified	GUT_GENOME158600	Eubacterium_E
v06782	HC	unclassified	GUT_GENOME212645	UBA5416
v06782	HC	unclassified	GUT_GENOME229830	Bacteroides
v06782	HC	unclassified	GUT_GENOME239799	Eisenbergiella
v06782	HC	unclassified	GUT_GENOME255999	Clostridium_M
v06785	HC	unclassified	GUT_GENOME000152	Faecalibacterium
v06785	HC	unclassified	GUT_GENOME209802	Faecalibacterium
v06785	HC	unclassified	GUT_GENOME247791	Faecalibacterium
v06793	HC	unclassified	GUT_GENOME000131	Blautia_A
v06793	HC	unclassified	GUT_GENOME000299	Eubacterium_E
v06793	HC	unclassified	GUT_GENOME000604	UBA7096
v06793	HC	unclassified	GUT_GENOME000659	CAG-56
v06793	HC	unclassified	GUT_GENOME000725	Hungatella
v06793	HC	unclassified	GUT_GENOME000735	CAG-45
v06793	HC	unclassified	GUT_GENOME000818	Lachnospiraceae_unknown
v06793	HC	unclassified	GUT_GENOME000963	Faecalicatena
v06793	HC	unclassified	GUT_GENOME000967	Anaerotignum
v06793	HC	unclassified	GUT_GENOME001004	Blautia_A
v06793	HC	unclassified	GUT_GENOME001016	Agathobaculum
v06793	HC	unclassified	GUT_GENOME001023	Lachnospira
v06793	HC	unclassified	GUT_GENOME001027	Coprococcus
v06793	HC	unclassified	GUT_GENOME001029	CAG-127
v06793	HC	unclassified	GUT_GENOME001105	UBA9502
v06793	HC	unclassified	GUT_GENOME001135	Clostridium_M
v06793	HC	unclassified	GUT_GENOME001159	Blautia_A
v06793	HC	unclassified	GUT_GENOME001208	CAG-81
v06793	HC	unclassified	GUT_GENOME001239	Eubacterium_G
v06793	HC	unclassified	GUT_GENOME001241	Eubacterium_F
v06793	HC	unclassified	GUT_GENOME001261	Blautia_A
v06793	HC	unclassified	GUT_GENOME001270	Blautia_A
v06793	HC	unclassified	GUT_GENOME001295	Blautia_A
v06793	HC	unclassified	GUT_GENOME001297	Acetatifactor
v06793	HC	unclassified	GUT_GENOME001373	Dorea
v06793	HC	unclassified	GUT_GENOME001379	Coprococcus
v06793	HC	unclassified	GUT_GENOME001401	CAG-81
v06793	HC	unclassified	GUT_GENOME001575	Faecalicatena
v06793	HC	unclassified	GUT_GENOME001578	TF01-11
v06793	HC	unclassified	GUT_GENOME001587	Fusicatenibacter
v06793	HC	unclassified	GUT_GENOME001636	CAG-81
v06793	HC	unclassified	GUT_GENOME001653	Collinsella
v06793	HC	unclassified	GUT_GENOME001677	UBA9502
v06793	HC	unclassified	GUT_GENOME001757	Faecalicatena
v06793	HC	unclassified	GUT_GENOME001800	Collinsella
v06793	HC	unclassified	GUT_GENOME001831	Hungatella_A
v06793	HC	unclassified	GUT_GENOME001854	Lachnospiraceae_unknown
v06793	HC	unclassified	GUT_GENOME001877	TF01-11
v06793	HC	unclassified	GUT_GENOME002382	Robinsoniella
v06793	HC	unclassified	GUT_GENOME017394	Lachnospira
v06793	HC	unclassified	GUT_GENOME073885	Prevotella
v06793	HC	unclassified	GUT_GENOME095973	Dorea
v06793	HC	unclassified	GUT_GENOME096375	Tyzzerella
v06793	HC	unclassified	GUT_GENOME116624	CAG-484
v06793	HC	unclassified	GUT_GENOME119698	Ruminococcaceae_unknown
v06793	HC	unclassified	GUT_GENOME140065	GCA-900066135
v06793	HC	unclassified	GUT_GENOME140106	Marvinbryantia
v06793	HC	unclassified	GUT_GENOME140236	UBA9502
v06793	HC	unclassified	GUT_GENOME140264	CAG-95
v06793	HC	unclassified	GUT_GENOME140265	Blautia
v06793	HC	unclassified	GUT_GENOME140315	TF01-11
v06793	HC	unclassified	GUT_GENOME140345	UBA7182
v06793	HC	unclassified	GUT_GENOME143514	Adlercreutzia
v06793	HC	unclassified	GUT_GENOME164255	Faecalicatena
v06793	HC	unclassified	GUT_GENOME203592	CAG-724
v06793	HC	unclassified	GUT_GENOME205964	Bacteroides_A
v06793	HC	unclassified	GUT_GENOME230891	Faecalicatena
v06793	HC	unclassified	GUT_GENOME234915	CAG-841
v06793	HC	unclassified	GUT_GENOME239673	Eisenbergiella
v06793	HC	unclassified	GUT_GENOME239684	ER4
v06793	HC	unclassified	GUT_GENOME239737	Ruminococcus_A
v06793	HC	unclassified	GUT_GENOME239799	Eisenbergiella
v06793	HC	unclassified	GUT_GENOME258967	CAG-382_unknown
v06793	HC	unclassified	GUT_GENOME260736	Ruminococcaceae_unknown
v06794	HC	unclassified	GUT_GENOME000166	Acetatifactor
v06794	HC	unclassified	GUT_GENOME000518	Flavonifractor
v06794	HC	unclassified	GUT_GENOME000906	Blautia_A
v06794	HC	unclassified	GUT_GENOME001022	Holdemanella
v06794	HC	unclassified	GUT_GENOME001190	Eubacterium_G
v06794	HC	unclassified	GUT_GENOME001208	CAG-81
v06794	HC	unclassified	GUT_GENOME001239	Eubacterium_G
v06794	HC	unclassified	GUT_GENOME001270	Blautia_A
v06794	HC	unclassified	GUT_GENOME001295	Blautia_A
v06794	HC	unclassified	GUT_GENOME001297	Acetatifactor
v06794	HC	unclassified	GUT_GENOME001506	Roseburia
v06794	HC	unclassified	GUT_GENOME001575	Faecalicatena
v06794	HC	unclassified	GUT_GENOME001677	UBA9502
v06794	HC	unclassified	GUT_GENOME001768	Erysipelatoclostridium
v06794	HC	unclassified	GUT_GENOME001770	Roseburia
v06794	HC	unclassified	GUT_GENOME001779	UBA9502
v06794	HC	unclassified	GUT_GENOME001831	Hungatella_A
v06794	HC	unclassified	GUT_GENOME007990	CAG-170
v06794	HC	unclassified	GUT_GENOME107146	Gemmiger
v06794	HC	unclassified	GUT_GENOME130636	CAG-510
v06794	HC	unclassified	GUT_GENOME140065	GCA-900066135
v06794	HC	unclassified	GUT_GENOME140233	Eubacterium_I
v06794	HC	unclassified	GUT_GENOME140235	Dorea
v06794	HC	unclassified	GUT_GENOME140265	Blautia
v06794	HC	unclassified	GUT_GENOME140320	Blautia_A
v06794	HC	unclassified	GUT_GENOME140342	Ruminococcus_E
v06794	HC	unclassified	GUT_GENOME151978	Lachnospira
v06794	HC	unclassified	GUT_GENOME158868	CAG-170
v06794	HC	unclassified	GUT_GENOME239737	Ruminococcus_A
v06942	AP	Microviridae	GUT_GENOME000192	Parabacteroides
v06942	AP	Microviridae	GUT_GENOME283320	Dorea
v06946	AP	Microviridae	unknown	unknown
v07210	HC	unclassified	GUT_GENOME095983	Faecalicatena
v07304	AP	unclassified	GUT_GENOME000189	Bacteroides_A
v07304	AP	unclassified	GUT_GENOME000221	Bacteroides
v07304	AP	unclassified	GUT_GENOME000225	Muribaculum
v07304	AP	unclassified	GUT_GENOME000513	Bacteroides
v07304	AP	unclassified	GUT_GENOME000554	Bacteroides
v07304	AP	unclassified	GUT_GENOME000608	Alistipes
v07304	AP	unclassified	GUT_GENOME000655	Parabacteroides
v07304	AP	unclassified	GUT_GENOME000682	Barnesiella
v07304	AP	unclassified	GUT_GENOME000899	Alistipes_A
v07304	AP	unclassified	GUT_GENOME001003	Butyricimonas
v07304	AP	unclassified	GUT_GENOME001488	Bacteroides_B
v07304	AP	unclassified	GUT_GENOME001635	Odoribacter
v07304	AP	unclassified	GUT_GENOME024743	Prevotella
v07304	AP	unclassified	GUT_GENOME046227	Bacteroides_C
v07304	AP	unclassified	GUT_GENOME088644	Prevotella
v07304	AP	unclassified	GUT_GENOME095979	Bacteroides_A
v07304	AP	unclassified	GUT_GENOME095991	Bacteroides
v07304	AP	unclassified	GUT_GENOME096080	Bacteroides
v07304	AP	unclassified	GUT_GENOME096083	Bacteroides
v07304	AP	unclassified	GUT_GENOME096174	Bacteroides_A
v07304	AP	unclassified	GUT_GENOME096185	Bacteroides
v07304	AP	unclassified	GUT_GENOME096203	Bacteroides
v07304	AP	unclassified	GUT_GENOME096294	Bacteroides
v07304	AP	unclassified	GUT_GENOME096366	Bacteroides
v07304	AP	unclassified	GUT_GENOME096415	Bacteroides
v07304	AP	unclassified	GUT_GENOME096556	Alistipes
v07304	AP	unclassified	GUT_GENOME108492	CAG-831
v07304	AP	unclassified	GUT_GENOME109102	Bacteroides_A
v07304	AP	unclassified	GUT_GENOME115597	Prevotella
v07304	AP	unclassified	GUT_GENOME140082	Paraprevotella
v07304	AP	unclassified	GUT_GENOME140330	Bacteroides
v07304	AP	unclassified	GUT_GENOME142596	Prevotellamassilia
v07304	AP	unclassified	GUT_GENOME142628	Parabacteroides
v07304	AP	unclassified	GUT_GENOME143190	Parabacteroides
v07304	AP	unclassified	GUT_GENOME143232	Bacteroides
v07304	AP	unclassified	GUT_GENOME143505	Bacteroides_B
v07304	AP	unclassified	GUT_GENOME147854	Bacteroides
v07304	AP	unclassified	GUT_GENOME218891	Alistipes
v07304	AP	unclassified	GUT_GENOME239662	Bacteroides
v07304	AP	unclassified	GUT_GENOME239725	Bacteroides_A
v07304	AP	unclassified	GUT_GENOME239789	Parabacteroides
v07398	AP	unclassified	GUT_GENOME000221	Bacteroides
v07398	AP	unclassified	GUT_GENOME088644	Prevotella
v07398	AP	unclassified	GUT_GENOME109620	Bacteroides_A
v07398	AP	unclassified	GUT_GENOME217674	Bacteroides
v07401	AP	Microviridae	GUT_GENOME219168	Collinsella
v07810	AP	unclassified	GUT_GENOME000285	Alistipes
v07887	HC	unclassified	GUT_GENOME001659	Ruminococcus_E
v07887	HC	unclassified	GUT_GENOME140342	Ruminococcus_E
v07973	HC	unclassified	GUT_GENOME000004	Blautia_A
v07973	HC	unclassified	GUT_GENOME000205	Blautia_A
v07973	HC	unclassified	GUT_GENOME000246	Emergencia
v07973	HC	unclassified	GUT_GENOME000260	Dorea
v07973	HC	unclassified	GUT_GENOME000583	Blautia
v07973	HC	unclassified	GUT_GENOME000676	Blautia_A
v07973	HC	unclassified	GUT_GENOME001270	Blautia_A
v07973	HC	unclassified	GUT_GENOME001575	Faecalicatena
v07973	HC	unclassified	GUT_GENOME076944	UBA4871
v07973	HC	unclassified	GUT_GENOME096253	Absiella
v07973	HC	unclassified	GUT_GENOME140320	Blautia_A
v07973	HC	unclassified	GUT_GENOME141059	Dielma
v07973	HC	unclassified	GUT_GENOME242840	Faecalicatena
v08032	AP	Peduoviridae	GUT_GENOME144544	Escherichia
v08050	HC	unclassified	GUT_GENOME000295	Roseburia
v08050	HC	unclassified	GUT_GENOME001105	UBA9502
v08050	HC	unclassified	GUT_GENOME001379	Coprococcus
v08050	HC	unclassified	GUT_GENOME001770	Roseburia
v08050	HC	unclassified	GUT_GENOME009549	Acetatifactor
v08050	HC	unclassified	GUT_GENOME017394	Lachnospira
v08050	HC	unclassified	GUT_GENOME063091	Roseburia
v08050	HC	unclassified	GUT_GENOME096257	Erysipelatoclostridium
v08050	HC	unclassified	GUT_GENOME140043	Eisenbergiella
v08050	HC	unclassified	GUT_GENOME140236	UBA9502
v08050	HC	unclassified	GUT_GENOME143157	Clostridium_Q
v08050	HC	unclassified	GUT_GENOME148443	Lachnospira
v08050	HC	unclassified	GUT_GENOME151978	Lachnospira
v08050	HC	unclassified	GUT_GENOME154595	CAG-882
v08050	HC	unclassified	GUT_GENOME270891	Lachnospira
v08050	HC	unclassified	GUT_GENOME270963	Lachnospira
v08107	AP	unclassified	unknown	unknown
v08139	AP	unclassified	unknown	unknown
v08293	AP	unclassified	GUT_GENOME000035	Bacteroides
v08293	AP	unclassified	GUT_GENOME001120	Bacteroides
v08293	AP	unclassified	GUT_GENOME001282	Prevotella
v08293	AP	unclassified	GUT_GENOME001418	Bacteroides
v08293	AP	unclassified	GUT_GENOME080845	Prevotella
v08293	AP	unclassified	GUT_GENOME096174	Bacteroides_A
v08293	AP	unclassified	GUT_GENOME096185	Bacteroides
v08293	AP	unclassified	GUT_GENOME110697	Prevotella
v08293	AP	unclassified	GUT_GENOME118160	Prevotella
v08293	AP	unclassified	GUT_GENOME140330	Bacteroides
v08293	AP	unclassified	GUT_GENOME208504	Prevotella
v08293	AP	unclassified	GUT_GENOME217674	Bacteroides
v08293	AP	unclassified	GUT_GENOME243602	Prevotella
v08293	AP	unclassified	GUT_GENOME249684	Prevotella
v08359	AP	unclassified	GUT_GENOME001778	Bacteroides_A
v08359	AP	unclassified	GUT_GENOME095979	Bacteroides_A
v08359	AP	unclassified	GUT_GENOME096080	Bacteroides
v08359	AP	unclassified	GUT_GENOME096174	Bacteroides_A
v08359	AP	unclassified	GUT_GENOME101260	Paraprevotella
v08359	AP	unclassified	GUT_GENOME106027	Bacteroides_A
v08359	AP	unclassified	GUT_GENOME113022	Muribaculaceae_unknown
v08359	AP	unclassified	GUT_GENOME142497	Prevotella
v08359	AP	unclassified	GUT_GENOME147854	Bacteroides
v08359	AP	unclassified	GUT_GENOME166968	Prevotellamassilia
v08359	AP	unclassified	GUT_GENOME254013	Bacteroides
v08375	AP	Microviridae	GUT_GENOME000192	Parabacteroides
v08375	AP	Microviridae	GUT_GENOME000655	Parabacteroides
v08443	HC	unclassified	GUT_GENOME140786	Ruminococcus_D
v08455	HC	unclassified	GUT_GENOME000295	Roseburia
v08455	HC	unclassified	GUT_GENOME001506	Roseburia
v08455	HC	unclassified	GUT_GENOME015599	Roseburia
v08455	HC	unclassified	GUT_GENOME140296	TF01-11
v08457	HC	unclassified	GUT_GENOME001261	Blautia_A
v08457	HC	unclassified	GUT_GENOME140320	Blautia_A
v08468	HC	unclassified	GUT_GENOME000109	Catenibacterium
v08468	HC	unclassified	GUT_GENOME000141	GCA-900066995
v08468	HC	unclassified	GUT_GENOME000634	UBA7160
v08468	HC	unclassified	GUT_GENOME000658	Eubacterium_G
v08468	HC	unclassified	GUT_GENOME000706	Dorea
v08468	HC	unclassified	GUT_GENOME001373	Dorea
v08468	HC	unclassified	GUT_GENOME001877	TF01-11
v08468	HC	unclassified	GUT_GENOME078981	Ruminococcus_E
v08468	HC	unclassified	GUT_GENOME095992	Bacteroides_F
v08468	HC	unclassified	GUT_GENOME103007	Ruminococcus
v08468	HC	unclassified	GUT_GENOME103893	Coprococcus_A
v08468	HC	unclassified	GUT_GENOME147109	Christensenella
v08468	HC	unclassified	GUT_GENOME259535	Acetatifactor
v08468	HC	unclassified	GUT_GENOME280032	Ruminococcus_E
v08469	HC	unclassified	GUT_GENOME000205	Blautia_A
v08469	HC	unclassified	GUT_GENOME000423	CAG-81
v08469	HC	unclassified	GUT_GENOME000518	Flavonifractor
v08469	HC	unclassified	GUT_GENOME001016	Agathobaculum
v08469	HC	unclassified	GUT_GENOME001105	UBA9502
v08469	HC	unclassified	GUT_GENOME001490	Catenibacterium
v08469	HC	unclassified	GUT_GENOME001677	UBA9502
v08469	HC	unclassified	GUT_GENOME001752	CAG-536
v08469	HC	unclassified	GUT_GENOME001779	UBA9502
v08469	HC	unclassified	GUT_GENOME001831	Hungatella_A
v08469	HC	unclassified	GUT_GENOME013942	CAG-724
v08469	HC	unclassified	GUT_GENOME036899	Oscillibacter
v08469	HC	unclassified	GUT_GENOME048143	Acutalibacteraceae_unknown
v08469	HC	unclassified	GUT_GENOME096144	Lawsonibacter
v08469	HC	unclassified	GUT_GENOME096175	Phascolarctobacterium_A
v08469	HC	unclassified	GUT_GENOME096257	Erysipelatoclostridium
v08469	HC	unclassified	GUT_GENOME098710	UBA9502
v08469	HC	unclassified	GUT_GENOME140074	Faecalibacterium
v08469	HC	unclassified	GUT_GENOME140233	Eubacterium_I
v08469	HC	unclassified	GUT_GENOME140268	Agathobaculum
v08469	HC	unclassified	GUT_GENOME140345	UBA7182
v08469	HC	unclassified	GUT_GENOME143157	Clostridium_Q
v08469	HC	unclassified	GUT_GENOME229203	Prevotella
v08469	HC	unclassified	GUT_GENOME229830	Bacteroides
v08484	HC	unclassified	GUT_GENOME000010	Anaerotruncus
v08484	HC	unclassified	GUT_GENOME000055	Coprococcus
v08484	HC	unclassified	GUT_GENOME000152	Faecalibacterium
v08484	HC	unclassified	GUT_GENOME000423	CAG-81
v08484	HC	unclassified	GUT_GENOME000448	CAG-353
v08484	HC	unclassified	GUT_GENOME000603	Anaerovoracaceae_unknown
v08484	HC	unclassified	GUT_GENOME000629	Agathobacter
v08484	HC	unclassified	GUT_GENOME000706	Dorea
v08484	HC	unclassified	GUT_GENOME000725	Hungatella
v08484	HC	unclassified	GUT_GENOME000767	Sellimonas
v08484	HC	unclassified	GUT_GENOME000818	Lachnospiraceae_unknown
v08484	HC	unclassified	GUT_GENOME000979	Lawsonibacter
v08484	HC	unclassified	GUT_GENOME001027	Coprococcus
v08484	HC	unclassified	GUT_GENOME001056	KLE1615
v08484	HC	unclassified	GUT_GENOME001115	Faecalibacterium
v08484	HC	unclassified	GUT_GENOME001135	Clostridium_M
v08484	HC	unclassified	GUT_GENOME001147	Blautia_A
v08484	HC	unclassified	GUT_GENOME001159	Blautia_A
v08484	HC	unclassified	GUT_GENOME001177	Lachnospiraceae_unknown
v08484	HC	unclassified	GUT_GENOME001208	CAG-81
v08484	HC	unclassified	GUT_GENOME001261	Blautia_A
v08484	HC	unclassified	GUT_GENOME001270	Blautia_A
v08484	HC	unclassified	GUT_GENOME001315	Butyricicoccaceae_unknown
v08484	HC	unclassified	GUT_GENOME001587	Fusicatenibacter
v08484	HC	unclassified	GUT_GENOME001598	Blautia_A
v08484	HC	unclassified	GUT_GENOME001659	Ruminococcus_E
v08484	HC	unclassified	GUT_GENOME095967	Faecalibacterium
v08484	HC	unclassified	GUT_GENOME096193	Faecalicatena
v08484	HC	unclassified	GUT_GENOME096546	Acutalibacter
v08484	HC	unclassified	GUT_GENOME101256	CAG-74_unknown
v08484	HC	unclassified	GUT_GENOME130636	CAG-510
v08484	HC	unclassified	GUT_GENOME140043	Eisenbergiella
v08484	HC	unclassified	GUT_GENOME140264	CAG-95
v08484	HC	unclassified	GUT_GENOME141047	Oscillibacter
v08484	HC	unclassified	GUT_GENOME239663	Ruthenibacterium
v08484	HC	unclassified	GUT_GENOME239673	Eisenbergiella
v08484	HC	unclassified	GUT_GENOME239799	Eisenbergiella
v08484	HC	unclassified	GUT_GENOME259524	F23-B02
v08486	AP	unclassified	GUT_GENOME001488	Bacteroides_B
v08486	AP	unclassified	GUT_GENOME020577	Bacteroides
v08492	AP	unclassified	GUT_GENOME001120	Bacteroides
v08492	AP	unclassified	GUT_GENOME096366	Bacteroides
v08507	AP	unclassified	GUT_GENOME144544	Escherichia
v08572	HC	unclassified	GUT_GENOME001115	Faecalibacterium
v08572	HC	unclassified	GUT_GENOME095967	Faecalibacterium
v08572	HC	unclassified	GUT_GENOME134382	Muribaculaceae_unknown
v08572	HC	unclassified	GUT_GENOME174465	Dorea
v08900	HC	unclassified	GUT_GENOME000996	Mitsuokella
v08900	HC	unclassified	GUT_GENOME140342	Ruminococcus_E
v08907	HC	Aliceevansviridae	GUT_GENOME001659	Ruminococcus_E
v08907	HC	Aliceevansviridae	GUT_GENOME143522	Ruminococcus_E
v08959	HC	unclassified	GUT_GENOME000250	Anaerostipes
v08959	HC	unclassified	GUT_GENOME001587	Fusicatenibacter
v08959	HC	unclassified	GUT_GENOME018882	Acetatifactor
v08959	HC	unclassified	GUT_GENOME239737	Ruminococcus_A
v09016	HC	unclassified	GUT_GENOME000004	Blautia_A
v09016	HC	unclassified	GUT_GENOME000260	Dorea
v09016	HC	unclassified	GUT_GENOME000295	Roseburia
v09016	HC	unclassified	GUT_GENOME000299	Eubacterium_E
v09016	HC	unclassified	GUT_GENOME000659	CAG-56
v09016	HC	unclassified	GUT_GENOME000706	Dorea
v09016	HC	unclassified	GUT_GENOME000906	Blautia_A
v09016	HC	unclassified	GUT_GENOME001213	Dorea
v09016	HC	unclassified	GUT_GENOME001689	Eubacterium_E
v09016	HC	unclassified	GUT_GENOME007598	Lachnobacterium
v09016	HC	unclassified	GUT_GENOME017394	Lachnospira
v09016	HC	unclassified	GUT_GENOME057686	Eubacterium_I
v09016	HC	unclassified	GUT_GENOME103864	Holdemanella
v09016	HC	unclassified	GUT_GENOME103893	Coprococcus_A
v09016	HC	unclassified	GUT_GENOME140236	UBA9502
v09016	HC	unclassified	GUT_GENOME140342	Ruminococcus_E
v09016	HC	unclassified	GUT_GENOME142396	Dorea
v09016	HC	unclassified	GUT_GENOME154595	CAG-882
v09016	HC	unclassified	GUT_GENOME212645	UBA5416
v09150	HC	unclassified	GUT_GENOME001659	Ruminococcus_E
v09150	HC	unclassified	GUT_GENOME143522	Ruminococcus_E
v09151	HC	unclassified	GUT_GENOME001587	Fusicatenibacter
v09151	HC	unclassified	GUT_GENOME001779	UBA9502
v09159	HC	unclassified	GUT_GENOME143712	Agathobacter
v09159	HC	unclassified	GUT_GENOME157463	Agathobacter
v09162	AP	unclassified	GUT_GENOME000035	Bacteroides
v09171	HC	unclassified	GUT_GENOME000215	GCA-900066575
v09171	HC	unclassified	GUT_GENOME000269	Lawsonibacter
v09171	HC	unclassified	GUT_GENOME001105	UBA9502
v09171	HC	unclassified	GUT_GENOME001115	Faecalibacterium
v09171	HC	unclassified	GUT_GENOME001779	UBA9502
v09171	HC	unclassified	GUT_GENOME001831	Hungatella_A
v09171	HC	unclassified	GUT_GENOME048143	Acutalibacteraceae_unknown
v09171	HC	unclassified	GUT_GENOME067136	CAG-56
v09171	HC	unclassified	GUT_GENOME096496	Lawsonibacter
v09171	HC	unclassified	GUT_GENOME129440	CAG-110
v09171	HC	unclassified	GUT_GENOME143157	Clostridium_Q
v09171	HC	unclassified	GUT_GENOME143525	Clostridium_Q
v09171	HC	unclassified	GUT_GENOME147149	Anaerostipes
v09171	HC	unclassified	GUT_GENOME152603	CAG-110
v09180	AP	unclassified	GUT_GENOME111543	Alistipes
v09183	HC	unclassified	GUT_GENOME140074	Faecalibacterium
v09195	HC	unclassified	GUT_GENOME096210	Faecalicatena
v09198	AP	Steigviridae	GUT_GENOME001120	Bacteroides
v09198	AP	Steigviridae	GUT_GENOME140240	Bacteroides
v09204	AP	unclassified	GUT_GENOME000899	Alistipes_A
v09204	AP	unclassified	GUT_GENOME001120	Bacteroides
v09204	AP	unclassified	GUT_GENOME001341	Bacteroides
v09204	AP	unclassified	GUT_GENOME001635	Odoribacter
v09204	AP	unclassified	GUT_GENOME068725	CAG-1031
v09204	AP	unclassified	GUT_GENOME088644	Prevotella
v09204	AP	unclassified	GUT_GENOME096174	Bacteroides_A
v09204	AP	unclassified	GUT_GENOME118228	Bacteroides
v09204	AP	unclassified	GUT_GENOME140240	Bacteroides
v09204	AP	unclassified	GUT_GENOME148897	CAG-279
v09204	AP	unclassified	GUT_GENOME205964	Bacteroides_A
v09204	AP	unclassified	GUT_GENOME229012	Prevotella
v09205	HC	unclassified	GUT_GENOME000166	Acetatifactor
v09205	HC	unclassified	GUT_GENOME000295	Roseburia
v09205	HC	unclassified	GUT_GENOME001135	Clostridium_M
v09205	HC	unclassified	GUT_GENOME001677	UBA9502
v09205	HC	unclassified	GUT_GENOME026754	RUG563
v09205	HC	unclassified	GUT_GENOME095962	Absiella
v09205	HC	unclassified	GUT_GENOME096179	Faecalicatena
v09205	HC	unclassified	GUT_GENOME098042	Clostridium_M
v09205	HC	unclassified	GUT_GENOME121215	Lawsonibacter
v09205	HC	unclassified	GUT_GENOME140264	CAG-95
v09205	HC	unclassified	GUT_GENOME140268	Agathobaculum
v09205	HC	unclassified	GUT_GENOME239728	Agathobacter
v09205	HC	unclassified	GUT_GENOME262105	Blautia_A
v09209	AP	unclassified	GUT_GENOME144544	Escherichia
v09213	AP	unclassified	GUT_GENOME000008	Alistipes
v09213	AP	unclassified	GUT_GENOME000285	Alistipes
v09542	AP	unclassified	unknown	unknown
v09577	HC	unclassified	GUT_GENOME000423	CAG-81
v09577	HC	unclassified	GUT_GENOME001831	Hungatella_A
v09577	HC	unclassified	GUT_GENOME009549	Acetatifactor
v09577	HC	unclassified	GUT_GENOME045186	UBA9502
v09577	HC	unclassified	GUT_GENOME060651	Anaerostipes
v09577	HC	unclassified	GUT_GENOME098775	Clostridium_M
v09577	HC	unclassified	GUT_GENOME103847	Coprococcus
v09577	HC	unclassified	GUT_GENOME138783	Lachnospiraceae_unknown
v09780	AP	Peduoviridae	GUT_GENOME140808	Escherichia
v09780	AP	Peduoviridae	GUT_GENOME144544	Escherichia
v09803	AP	unclassified	GUT_GENOME001488	Bacteroides_B
v09803	AP	unclassified	GUT_GENOME001778	Bacteroides_A
v09803	AP	unclassified	GUT_GENOME070341	Prevotella
v09803	AP	unclassified	GUT_GENOME095979	Bacteroides_A
v09803	AP	unclassified	GUT_GENOME096174	Bacteroides_A
v09803	AP	unclassified	GUT_GENOME101260	Paraprevotella
v09803	AP	unclassified	GUT_GENOME113022	Muribaculaceae_unknown
v09803	AP	unclassified	GUT_GENOME142497	Prevotella
v09803	AP	unclassified	GUT_GENOME147612	Paraprevotella
v09803	AP	unclassified	GUT_GENOME152519	Parabacteroides
v09803	AP	unclassified	GUT_GENOME166968	Prevotellamassilia
v09803	AP	unclassified	GUT_GENOME205964	Bacteroides_A
v09803	AP	unclassified	GUT_GENOME254013	Bacteroides
v09973	HC	unclassified	GUT_GENOME143522	Ruminococcus_E
v09977	HC	unclassified	GUT_GENOME000732	CAG-45
v09977	HC	unclassified	GUT_GENOME096535	Faecalicatena
v09977	HC	unclassified	GUT_GENOME121215	Lawsonibacter
v09987	HC	unclassified	GUT_GENOME000131	Blautia_A
v09987	HC	unclassified	GUT_GENOME000299	Eubacterium_E
v09987	HC	unclassified	GUT_GENOME000583	Blautia
v09987	HC	unclassified	GUT_GENOME000629	Agathobacter
v09987	HC	unclassified	GUT_GENOME000735	CAG-45
v09987	HC	unclassified	GUT_GENOME000818	Lachnospiraceae_unknown
v09987	HC	unclassified	GUT_GENOME000906	Blautia_A
v09987	HC	unclassified	GUT_GENOME000967	Anaerotignum
v09987	HC	unclassified	GUT_GENOME000980	Clostridium_M
v09987	HC	unclassified	GUT_GENOME001023	Lachnospira
v09987	HC	unclassified	GUT_GENOME001027	Coprococcus
v09987	HC	unclassified	GUT_GENOME001029	CAG-127
v09987	HC	unclassified	GUT_GENOME001105	UBA9502
v09987	HC	unclassified	GUT_GENOME001208	CAG-81
v09987	HC	unclassified	GUT_GENOME001239	Eubacterium_G
v09987	HC	unclassified	GUT_GENOME001241	Eubacterium_F
v09987	HC	unclassified	GUT_GENOME001261	Blautia_A
v09987	HC	unclassified	GUT_GENOME001295	Blautia_A
v09987	HC	unclassified	GUT_GENOME001373	Dorea
v09987	HC	unclassified	GUT_GENOME001379	Coprococcus
v09987	HC	unclassified	GUT_GENOME001401	CAG-81
v09987	HC	unclassified	GUT_GENOME001471	Clostridium_M
v09987	HC	unclassified	GUT_GENOME001506	Roseburia
v09987	HC	unclassified	GUT_GENOME001575	Faecalicatena
v09987	HC	unclassified	GUT_GENOME001578	TF01-11
v09987	HC	unclassified	GUT_GENOME001587	Fusicatenibacter
v09987	HC	unclassified	GUT_GENOME001636	CAG-81
v09987	HC	unclassified	GUT_GENOME001677	UBA9502
v09987	HC	unclassified	GUT_GENOME001757	Faecalicatena
v09987	HC	unclassified	GUT_GENOME001779	UBA9502
v09987	HC	unclassified	GUT_GENOME001800	Collinsella
v09987	HC	unclassified	GUT_GENOME001831	Hungatella_A
v09987	HC	unclassified	GUT_GENOME001877	TF01-11
v09987	HC	unclassified	GUT_GENOME017394	Lachnospira
v09987	HC	unclassified	GUT_GENOME096375	Tyzzerella
v09987	HC	unclassified	GUT_GENOME096485	Clostridium_M
v09987	HC	unclassified	GUT_GENOME096534	Fournierella
v09987	HC	unclassified	GUT_GENOME119698	Ruminococcaceae_unknown
v09987	HC	unclassified	GUT_GENOME140065	GCA-900066135
v09987	HC	unclassified	GUT_GENOME140106	Marvinbryantia
v09987	HC	unclassified	GUT_GENOME140235	Dorea
v09987	HC	unclassified	GUT_GENOME140236	UBA9502
v09987	HC	unclassified	GUT_GENOME140264	CAG-95
v09987	HC	unclassified	GUT_GENOME140265	Blautia
v09987	HC	unclassified	GUT_GENOME140315	TF01-11
v09987	HC	unclassified	GUT_GENOME140345	UBA7182
v09987	HC	unclassified	GUT_GENOME143157	Clostridium_Q
v09987	HC	unclassified	GUT_GENOME157273	CAG-95
v09987	HC	unclassified	GUT_GENOME203592	CAG-724
v09987	HC	unclassified	GUT_GENOME205964	Bacteroides_A
v09987	HC	unclassified	GUT_GENOME239684	ER4
v09997	HC	unclassified	GUT_GENOME001471	Clostridium_M
v09997	HC	unclassified	GUT_GENOME001779	UBA9502
v09997	HC	unclassified	GUT_GENOME001831	Hungatella_A
v09997	HC	unclassified	GUT_GENOME027824	Clostridium_M
v09998	AP	unclassified	GUT_GENOME144544	Escherichia
v10051	HC	unclassified	GUT_GENOME001659	Ruminococcus_E
v10051	HC	unclassified	GUT_GENOME140342	Ruminococcus_E
v10122	HC	Aliceevansviridae	GUT_GENOME000128	CAG-603
v10122	HC	Aliceevansviridae	GUT_GENOME000706	Dorea
v10122	HC	Aliceevansviridae	GUT_GENOME001373	Dorea
v10122	HC	Aliceevansviridae	GUT_GENOME001440	Absiella
v10122	HC	Aliceevansviridae	GUT_GENOME001757	Faecalicatena
v10122	HC	Aliceevansviridae	GUT_GENOME001768	Erysipelatoclostridium
v10122	HC	Aliceevansviridae	GUT_GENOME023591	CAG-590
v10122	HC	Aliceevansviridae	GUT_GENOME103893	Coprococcus_A
v10122	HC	Aliceevansviridae	GUT_GENOME110833	COE1
v10122	HC	Aliceevansviridae	GUT_GENOME139627	Coprococcus_B
v10122	HC	Aliceevansviridae	GUT_GENOME140233	Eubacterium_I
v10122	HC	Aliceevansviridae	GUT_GENOME140235	Dorea
v10122	HC	Aliceevansviridae	GUT_GENOME143712	Agathobacter
v10192	AP	Peduoviridae	GUT_GENOME144544	Escherichia
v10278	AP	Peduoviridae	GUT_GENOME027303	Corynebacterium
v10278	AP	Peduoviridae	GUT_GENOME145378	Escherichia
v10278	AP	Peduoviridae	GUT_GENOME147524	Citrobacter_A
v10294	HC	unclassified	GUT_GENOME042029	Faecalibacterium
v10296	AP	unclassified	GUT_GENOME000189	Bacteroides_A
v10296	AP	unclassified	GUT_GENOME000221	Bacteroides
v10296	AP	unclassified	GUT_GENOME000513	Bacteroides
v10296	AP	unclassified	GUT_GENOME000554	Bacteroides
v10296	AP	unclassified	GUT_GENOME000608	Alistipes
v10296	AP	unclassified	GUT_GENOME000655	Parabacteroides
v10296	AP	unclassified	GUT_GENOME000682	Barnesiella
v10296	AP	unclassified	GUT_GENOME000899	Alistipes_A
v10296	AP	unclassified	GUT_GENOME000944	Parabacteroides
v10296	AP	unclassified	GUT_GENOME001003	Butyricimonas
v10296	AP	unclassified	GUT_GENOME001488	Bacteroides_B
v10296	AP	unclassified	GUT_GENOME001635	Odoribacter
v10296	AP	unclassified	GUT_GENOME001745	Bacteroides
v10296	AP	unclassified	GUT_GENOME001778	Bacteroides_A
v10296	AP	unclassified	GUT_GENOME024743	Prevotella
v10296	AP	unclassified	GUT_GENOME046227	Bacteroides_C
v10296	AP	unclassified	GUT_GENOME088644	Prevotella
v10296	AP	unclassified	GUT_GENOME095979	Bacteroides_A
v10296	AP	unclassified	GUT_GENOME095991	Bacteroides
v10296	AP	unclassified	GUT_GENOME096080	Bacteroides
v10296	AP	unclassified	GUT_GENOME096174	Bacteroides_A
v10296	AP	unclassified	GUT_GENOME096185	Bacteroides
v10296	AP	unclassified	GUT_GENOME096203	Bacteroides
v10296	AP	unclassified	GUT_GENOME096366	Bacteroides
v10296	AP	unclassified	GUT_GENOME096415	Bacteroides
v10296	AP	unclassified	GUT_GENOME096556	Alistipes
v10296	AP	unclassified	GUT_GENOME108492	CAG-831
v10296	AP	unclassified	GUT_GENOME111543	Alistipes
v10296	AP	unclassified	GUT_GENOME115597	Prevotella
v10296	AP	unclassified	GUT_GENOME140082	Paraprevotella
v10296	AP	unclassified	GUT_GENOME140330	Bacteroides
v10296	AP	unclassified	GUT_GENOME142596	Prevotellamassilia
v10296	AP	unclassified	GUT_GENOME143190	Parabacteroides
v10296	AP	unclassified	GUT_GENOME143232	Bacteroides
v10296	AP	unclassified	GUT_GENOME143505	Bacteroides_B
v10296	AP	unclassified	GUT_GENOME218246	Muribaculaceae_unknown
v10296	AP	unclassified	GUT_GENOME218891	Alistipes
v10296	AP	unclassified	GUT_GENOME239662	Bacteroides
v10296	AP	unclassified	GUT_GENOME239725	Bacteroides_A
v10296	AP	unclassified	GUT_GENOME239789	Parabacteroides
v10297	HC	unclassified	GUT_GENOME000676	Blautia_A
v10297	HC	unclassified	GUT_GENOME001598	Blautia_A
v10297	HC	unclassified	GUT_GENOME001831	Hungatella_A
v10297	HC	unclassified	GUT_GENOME161370	Blautia
v10297	HC	unclassified	GUT_GENOME219438	Coprobacter
v10297	HC	unclassified	GUT_GENOME285322	Blautia_A
v10298	AP	unclassified	unknown	unknown
v10301	HC	unclassified	GUT_GENOME000215	GCA-900066575
v10301	HC	unclassified	GUT_GENOME000269	Lawsonibacter
v10301	HC	unclassified	GUT_GENOME000518	Flavonifractor
v10301	HC	unclassified	GUT_GENOME000732	CAG-45
v10301	HC	unclassified	GUT_GENOME001115	Faecalibacterium
v10301	HC	unclassified	GUT_GENOME001270	Blautia_A
v10301	HC	unclassified	GUT_GENOME001779	UBA9502
v10301	HC	unclassified	GUT_GENOME001831	Hungatella_A
v10301	HC	unclassified	GUT_GENOME078848	Acutalibacter
v10301	HC	unclassified	GUT_GENOME095967	Faecalibacterium
v10301	HC	unclassified	GUT_GENOME096496	Lawsonibacter
v10301	HC	unclassified	GUT_GENOME129440	CAG-110
v10301	HC	unclassified	GUT_GENOME140265	Blautia
v10301	HC	unclassified	GUT_GENOME143525	Clostridium_Q
v10307	HC	unclassified	GUT_GENOME000092	Faecalibacterium
v10307	HC	unclassified	GUT_GENOME095967	Faecalibacterium
v10307	HC	unclassified	GUT_GENOME125765	Oscillospiraceae_unknown
v10425	HC	unclassified	GUT_GENOME001023	Lachnospira
v10427	HC	unclassified	GUT_GENOME143712	Agathobacter
v10435	HC	unclassified	GUT_GENOME247791	Faecalibacterium
v10437	AP	unclassified	GUT_GENOME000122	Bacteroides
v10437	AP	unclassified	GUT_GENOME096366	Bacteroides
v10437	AP	unclassified	GUT_GENOME140240	Bacteroides
v10445	HC	unclassified	GUT_GENOME096210	Faecalicatena
v10452	HC	unclassified	GUT_GENOME000459	Lawsonibacter
v10452	HC	unclassified	GUT_GENOME018115	Faecalibacterium
v10452	HC	unclassified	GUT_GENOME159035	ER4
v10452	HC	unclassified	GUT_GENOME247791	Faecalibacterium
v10470	AP	unclassified	GUT_GENOME000122	Bacteroides
v10470	AP	unclassified	GUT_GENOME001488	Bacteroides_B
v10470	AP	unclassified	GUT_GENOME096366	Bacteroides
v10470	AP	unclassified	GUT_GENOME097844	Bacteroides_A
v10470	AP	unclassified	GUT_GENOME140240	Bacteroides
v10470	AP	unclassified	GUT_GENOME156655	Veillonella
v10499	HC	unclassified	GUT_GENOME000215	GCA-900066575
v10499	HC	unclassified	GUT_GENOME001115	Faecalibacterium
v10499	HC	unclassified	GUT_GENOME001177	Lachnospiraceae_unknown
v10499	HC	unclassified	GUT_GENOME001208	CAG-81
v10499	HC	unclassified	GUT_GENOME001297	Acetatifactor
v10499	HC	unclassified	GUT_GENOME001757	Faecalicatena
v10499	HC	unclassified	GUT_GENOME001779	UBA9502
v10499	HC	unclassified	GUT_GENOME096402	Eubacterium_I
v10499	HC	unclassified	GUT_GENOME096557	Emergencia
v10499	HC	unclassified	GUT_GENOME103765	Blautia
v10499	HC	unclassified	GUT_GENOME140265	Blautia
v10499	HC	unclassified	GUT_GENOME140268	Agathobaculum
v10499	HC	unclassified	GUT_GENOME140345	UBA7182
v10499	HC	unclassified	GUT_GENOME155439	Faecalibacterium
v10499	HC	unclassified	GUT_GENOME176098	CAG-83
v10499	HC	unclassified	GUT_GENOME232404	CAG-110
v10499	HC	unclassified	GUT_GENOME239799	Eisenbergiella
v10532	HC	unclassified	GUT_GENOME150720	Ruminococcus_E
v10538	HC	unclassified	GUT_GENOME000166	Acetatifactor
v10538	HC	unclassified	GUT_GENOME001297	Acetatifactor
v10538	HC	unclassified	GUT_GENOME009549	Acetatifactor
v10538	HC	unclassified	GUT_GENOME092757	Faecalicatena
v10538	HC	unclassified	GUT_GENOME098775	Clostridium_M
v10538	HC	unclassified	GUT_GENOME139744	Acetatifactor
v10538	HC	unclassified	GUT_GENOME285322	Blautia_A
v10586	HC	unclassified	GUT_GENOME140320	Blautia_A
v10587	AP	unclassified	GUT_GENOME000035	Bacteroides
v10587	AP	unclassified	GUT_GENOME001120	Bacteroides
v10587	AP	unclassified	GUT_GENOME096203	Bacteroides
v10587	AP	unclassified	GUT_GENOME229830	Bacteroides
v10613	HC	unclassified	GUT_GENOME018115	Faecalibacterium
v10613	HC	unclassified	GUT_GENOME247791	Faecalibacterium
v10745	AP	unclassified	GUT_GENOME115597	Prevotella
v10745	AP	unclassified	GUT_GENOME115718	Paramuribaculum
v10876	HC	unclassified	GUT_GENOME000010	Anaerotruncus
v10876	HC	unclassified	GUT_GENOME000055	Coprococcus
v10876	HC	unclassified	GUT_GENOME000659	CAG-56
v10876	HC	unclassified	GUT_GENOME000818	Lachnospiraceae_unknown
v10876	HC	unclassified	GUT_GENOME001027	Coprococcus
v10876	HC	unclassified	GUT_GENOME093746	Eubacterium_R
v10876	HC	unclassified	GUT_GENOME096067	Blautia_A
v10876	HC	unclassified	GUT_GENOME116311	Ruminococcus
v10876	HC	unclassified	GUT_GENOME140786	Ruminococcus_D
v10876	HC	unclassified	GUT_GENOME236014	CAG-488
v10876	HC	unclassified	GUT_GENOME280032	Ruminococcus_E
v10888	AP	unclassified	GUT_GENOME001120	Bacteroides
v10889	AP	unclassified	GUT_GENOME001120	Bacteroides
v10889	AP	unclassified	GUT_GENOME001418	Bacteroides
v10889	AP	unclassified	GUT_GENOME095971	Alistipes
v10889	AP	unclassified	GUT_GENOME095979	Bacteroides_A
v10889	AP	unclassified	GUT_GENOME095991	Bacteroides
v10889	AP	unclassified	GUT_GENOME096063	Bacteroides
v10889	AP	unclassified	GUT_GENOME096080	Bacteroides
v10889	AP	unclassified	GUT_GENOME118228	Bacteroides
v10889	AP	unclassified	GUT_GENOME147854	Bacteroides
v10889	AP	unclassified	GUT_GENOME229830	Bacteroides
v10889	AP	unclassified	GUT_GENOME262835	CAG-1427
v10890	HC	unclassified	GUT_GENOME000237	Lachnospira
v10890	HC	unclassified	GUT_GENOME001023	Lachnospira
v10890	HC	unclassified	GUT_GENOME219438	Coprobacter
v10893	HC	unclassified	GUT_GENOME147678	Faecalibacterium
v10900	HC	Herelleviridae	GUT_GENOME000237	Lachnospira
v10910	HC	unclassified	GUT_GENOME000092	Faecalibacterium
v10910	HC	unclassified	GUT_GENOME000215	GCA-900066575
v10910	HC	unclassified	GUT_GENOME000250	Anaerostipes
v10910	HC	unclassified	GUT_GENOME000594	Blautia
v10910	HC	unclassified	GUT_GENOME000889	Eubacterium_G
v10910	HC	unclassified	GUT_GENOME001027	Coprococcus
v10910	HC	unclassified	GUT_GENOME001261	Blautia_A
v10910	HC	unclassified	GUT_GENOME001270	Blautia_A
v10910	HC	unclassified	GUT_GENOME001578	TF01-11
v10910	HC	unclassified	GUT_GENOME001587	Fusicatenibacter
v10910	HC	unclassified	GUT_GENOME001636	CAG-81
v10910	HC	unclassified	GUT_GENOME001689	Eubacterium_E
v10910	HC	unclassified	GUT_GENOME001877	TF01-11
v10910	HC	unclassified	GUT_GENOME096402	Eubacterium_I
v10910	HC	unclassified	GUT_GENOME121215	Lawsonibacter
v10910	HC	unclassified	GUT_GENOME140045	Absiella
v10910	HC	unclassified	GUT_GENOME140065	GCA-900066135
v10910	HC	unclassified	GUT_GENOME140233	Eubacterium_I
v10910	HC	unclassified	GUT_GENOME140264	CAG-95
v10910	HC	unclassified	GUT_GENOME140315	TF01-11
v10910	HC	unclassified	GUT_GENOME140320	Blautia_A
v10915	HC	unclassified	GUT_GENOME000092	Faecalibacterium
v10915	HC	unclassified	GUT_GENOME042029	Faecalibacterium
v10915	HC	unclassified	GUT_GENOME213666	Lachnospirales_unknown
v10919	HC	unclassified	GUT_GENOME000109	Catenibacterium
v10919	HC	unclassified	GUT_GENOME000141	GCA-900066995
v10919	HC	unclassified	GUT_GENOME000634	UBA7160
v10919	HC	unclassified	GUT_GENOME000658	Eubacterium_G
v10919	HC	unclassified	GUT_GENOME000706	Dorea
v10919	HC	unclassified	GUT_GENOME001373	Dorea
v10919	HC	unclassified	GUT_GENOME001575	Faecalicatena
v10919	HC	unclassified	GUT_GENOME001877	TF01-11
v10919	HC	unclassified	GUT_GENOME078981	Ruminococcus_E
v10919	HC	unclassified	GUT_GENOME095992	Bacteroides_F
v10919	HC	unclassified	GUT_GENOME096262	Coprobacillus
v10919	HC	unclassified	GUT_GENOME097946	Blautia
v10919	HC	unclassified	GUT_GENOME103007	Ruminococcus
v10919	HC	unclassified	GUT_GENOME103893	Coprococcus_A
v10919	HC	unclassified	GUT_GENOME109801	CAG-632
v10919	HC	unclassified	GUT_GENOME147109	Christensenella
v10919	HC	unclassified	GUT_GENOME259535	Acetatifactor
v10919	HC	unclassified	GUT_GENOME280032	Ruminococcus_E
v10920	AP	unclassified	GUT_GENOME001120	Bacteroides
v10923	AP	unclassified	GUT_GENOME070485	Clostridium_M
v10923	AP	unclassified	GUT_GENOME096485	Clostridium_M
v11026	AP	unclassified	GUT_GENOME000187	Bacteroides_A
v11026	AP	unclassified	GUT_GENOME128581	UBA1232
v11026	AP	unclassified	GUT_GENOME284447	Bacteroides_A
v11225	HC	unclassified	GUT_GENOME000623	Blautia_A
v11225	HC	unclassified	GUT_GENOME001135	Clostridium_M
v11225	HC	unclassified	GUT_GENOME001315	Butyricicoccaceae_unknown
v11225	HC	unclassified	GUT_GENOME001575	Faecalicatena
v11225	HC	unclassified	GUT_GENOME001587	Fusicatenibacter
v11225	HC	unclassified	GUT_GENOME140043	Eisenbergiella
v11225	HC	unclassified	GUT_GENOME140278	Sellimonas
v11237	HC	unclassified	GUT_GENOME001297	Acetatifactor
v11242	HC	unclassified	GUT_GENOME000166	Acetatifactor
v11242	HC	unclassified	GUT_GENOME000295	Roseburia
v11242	HC	unclassified	GUT_GENOME001506	Roseburia
v11242	HC	unclassified	GUT_GENOME140264	CAG-95
v11242	HC	unclassified	GUT_GENOME239728	Agathobacter
v11242	HC	unclassified	GUT_GENOME262105	Blautia_A
v11251	HC	unclassified	GUT_GENOME095967	Faecalibacterium
v11251	HC	unclassified	GUT_GENOME096534	Fournierella
v11251	HC	unclassified	GUT_GENOME139132	Faecalibacterium
v11251	HC	unclassified	GUT_GENOME155439	Faecalibacterium
v11253	HC	unclassified	GUT_GENOME000237	Lachnospira
v11254	HC	unclassified	GUT_GENOME140074	Faecalibacterium
v11263	HC	unclassified	GUT_GENOME000295	Roseburia
v11263	HC	unclassified	GUT_GENOME001506	Roseburia
v11263	HC	unclassified	GUT_GENOME015599	Roseburia
v11269	HC	unclassified	GUT_GENOME001659	Ruminococcus_E
v11269	HC	unclassified	GUT_GENOME143522	Ruminococcus_E
v11280	HC	unclassified	GUT_GENOME001115	Faecalibacterium
v11280	HC	unclassified	GUT_GENOME147678	Faecalibacterium
v11289	HC	unclassified	GUT_GENOME000215	GCA-900066575
v11289	HC	unclassified	GUT_GENOME001115	Faecalibacterium
v11289	HC	unclassified	GUT_GENOME001177	Lachnospiraceae_unknown
v11289	HC	unclassified	GUT_GENOME001208	CAG-81
v11289	HC	unclassified	GUT_GENOME001297	Acetatifactor
v11289	HC	unclassified	GUT_GENOME001757	Faecalicatena
v11289	HC	unclassified	GUT_GENOME001779	UBA9502
v11289	HC	unclassified	GUT_GENOME096402	Eubacterium_I
v11289	HC	unclassified	GUT_GENOME096557	Emergencia
v11289	HC	unclassified	GUT_GENOME103765	Blautia
v11289	HC	unclassified	GUT_GENOME140265	Blautia
v11289	HC	unclassified	GUT_GENOME140268	Agathobaculum
v11289	HC	unclassified	GUT_GENOME140345	UBA7182
v11289	HC	unclassified	GUT_GENOME155439	Faecalibacterium
v11289	HC	unclassified	GUT_GENOME176098	CAG-83
v11289	HC	unclassified	GUT_GENOME232404	CAG-110
v11289	HC	unclassified	GUT_GENOME239799	Eisenbergiella
v11289	HC	unclassified	GUT_GENOME274466	Bilophila
v11292	AP	Peduoviridae	GUT_GENOME143723	Citrobacter_B
v11292	AP	Peduoviridae	GUT_GENOME144544	Escherichia
v11393	HC	unclassified	GUT_GENOME001488	Bacteroides_B
v11393	HC	unclassified	GUT_GENOME087773	CAG-274
v11393	HC	unclassified	GUT_GENOME102353	Bacteroides_B
v11393	HC	unclassified	GUT_GENOME143505	Bacteroides_B
v11421	AP	Microviridae	GUT_GENOME143131	Parabacteroides
v11452	HC	unclassified	GUT_GENOME000260	Dorea
v11452	HC	unclassified	GUT_GENOME001159	Blautia_A
v11452	HC	unclassified	GUT_GENOME032966	Blautia_A
v11452	HC	unclassified	GUT_GENOME131087	Blautia
v11452	HC	unclassified	GUT_GENOME227599	Blautia
v11488	AP	Peduoviridae	GUT_GENOME144544	Escherichia
v11579	HC	unclassified	GUT_GENOME019375	Eubacterium_R
v11609	HC	unclassified	GUT_GENOME000603	Anaerovoracaceae_unknown
v11609	HC	unclassified	GUT_GENOME000659	CAG-56
v11609	HC	unclassified	GUT_GENOME000735	CAG-45
v11609	HC	unclassified	GUT_GENOME001373	Dorea
v11609	HC	unclassified	GUT_GENOME001471	Clostridium_M
v11609	HC	unclassified	GUT_GENOME001757	Faecalicatena
v11609	HC	unclassified	GUT_GENOME096293	Dielma
v11609	HC	unclassified	GUT_GENOME111584	TF01-11
v11609	HC	unclassified	GUT_GENOME140233	Eubacterium_I
v11609	HC	unclassified	GUT_GENOME140235	Dorea
v11609	HC	unclassified	GUT_GENOME140265	Blautia
v11609	HC	unclassified	GUT_GENOME140320	Blautia_A
v11609	HC	unclassified	GUT_GENOME141586	Enterococcus_B
v11609	HC	unclassified	GUT_GENOME199169	Faecalicatena
v11648	HC	unclassified	GUT_GENOME143712	Agathobacter
v11684	HC	unclassified	GUT_GENOME000215	GCA-900066575
v11684	HC	unclassified	GUT_GENOME000269	Lawsonibacter
v11684	HC	unclassified	GUT_GENOME001115	Faecalibacterium
v11684	HC	unclassified	GUT_GENOME001779	UBA9502
v11684	HC	unclassified	GUT_GENOME001831	Hungatella_A
v11684	HC	unclassified	GUT_GENOME078848	Acutalibacter
v11684	HC	unclassified	GUT_GENOME096496	Lawsonibacter
v11684	HC	unclassified	GUT_GENOME129440	CAG-110
v11684	HC	unclassified	GUT_GENOME143525	Clostridium_Q
v11685	HC	unclassified	GUT_GENOME042029	Faecalibacterium
v11685	HC	unclassified	GUT_GENOME139132	Faecalibacterium
v11686	AP	unclassified	unknown	unknown
v11689	HC	unclassified	GUT_GENOME096210	Faecalicatena
v11692	HC	unclassified	GUT_GENOME000963	Faecalicatena
v11692	HC	unclassified	GUT_GENOME002382	Robinsoniella
v11692	HC	unclassified	GUT_GENOME095986	Clostridium_M
v11692	HC	unclassified	GUT_GENOME096210	Faecalicatena
v11699	HC	unclassified	GUT_GENOME147678	Faecalibacterium
v11707	HC	unclassified	GUT_GENOME001471	Clostridium_M
v11707	HC	unclassified	GUT_GENOME097975	Lachnospiraceae_unknown
v11717	HC	unclassified	GUT_GENOME140074	Faecalibacterium
v11736	HC	unclassified	GUT_GENOME014039	Faecalibacterium
v11736	HC	unclassified	GUT_GENOME095021	Faecalibacterium
v11736	HC	unclassified	GUT_GENOME140074	Faecalibacterium
v11736	HC	unclassified	GUT_GENOME147678	Faecalibacterium
v11737	HC	unclassified	GUT_GENOME018115	Faecalibacterium
v11737	HC	unclassified	GUT_GENOME247791	Faecalibacterium
v11743	HC	unclassified	GUT_GENOME140786	Ruminococcus_D
v11758	HC	unclassified	GUT_GENOME000049	Anaerotignum
v11758	HC	unclassified	GUT_GENOME000139	Blautia_A
v11758	HC	unclassified	GUT_GENOME000962	Faecalicatena
v11758	HC	unclassified	GUT_GENOME000994	UBA9414
v11758	HC	unclassified	GUT_GENOME001027	Coprococcus
v11758	HC	unclassified	GUT_GENOME001056	KLE1615
v11758	HC	unclassified	GUT_GENOME001239	Eubacterium_G
v11758	HC	unclassified	GUT_GENOME001373	Dorea
v11758	HC	unclassified	GUT_GENOME001689	Eubacterium_E
v11758	HC	unclassified	GUT_GENOME001831	Hungatella_A
v11758	HC	unclassified	GUT_GENOME095938	Bifidobacterium
v11758	HC	unclassified	GUT_GENOME096175	Phascolarctobacterium_A
v11758	HC	unclassified	GUT_GENOME096206	Faecalicatena
v11758	HC	unclassified	GUT_GENOME096402	Eubacterium_I
v11758	HC	unclassified	GUT_GENOME140043	Eisenbergiella
v11758	HC	unclassified	GUT_GENOME140235	Dorea
v11758	HC	unclassified	GUT_GENOME140320	Blautia_A
v11758	HC	unclassified	GUT_GENOME141068	Eisenbergiella
v11758	HC	unclassified	GUT_GENOME188728	Succiniclasticum
v11758	HC	unclassified	GUT_GENOME226927	GCA-900066135
v11767	AP	unclassified	GUT_GENOME143131	Parabacteroides
v11774	HC	unclassified	GUT_GENOME000092	Faecalibacterium
v11774	HC	unclassified	GUT_GENOME000152	Faecalibacterium
v11774	HC	unclassified	GUT_GENOME026466	Ruminiclostridium_C
v11774	HC	unclassified	GUT_GENOME129051	ER4
v11774	HC	unclassified	GUT_GENOME140074	Faecalibacterium
v11774	HC	unclassified	GUT_GENOME246297	Collinsella
v11774	HC	unclassified	GUT_GENOME254213	CAG-83
v11793	HC	unclassified	GUT_GENOME000980	Clostridium_M
v11793	HC	unclassified	GUT_GENOME001105	UBA9502
v11793	HC	unclassified	GUT_GENOME001208	CAG-81
v11793	HC	unclassified	GUT_GENOME001373	Dorea
v11793	HC	unclassified	GUT_GENOME001471	Clostridium_M
v11793	HC	unclassified	GUT_GENOME001677	UBA9502
v11793	HC	unclassified	GUT_GENOME001689	Eubacterium_E
v11793	HC	unclassified	GUT_GENOME001779	UBA9502
v11793	HC	unclassified	GUT_GENOME001831	Hungatella_A
v11793	HC	unclassified	GUT_GENOME095983	Faecalicatena
v11793	HC	unclassified	GUT_GENOME096402	Eubacterium_I
v11793	HC	unclassified	GUT_GENOME100441	Eubacterium_G
v11793	HC	unclassified	GUT_GENOME140236	UBA9502
v11793	HC	unclassified	GUT_GENOME140264	CAG-95
v11793	HC	unclassified	GUT_GENOME188728	Succiniclasticum
v11793	HC	unclassified	GUT_GENOME229012	Prevotella
v11793	HC	unclassified	GUT_GENOME239799	Eisenbergiella
v11797	HC	unclassified	GUT_GENOME000295	Roseburia
v11797	HC	unclassified	GUT_GENOME000308	Lachnospira
v11797	HC	unclassified	GUT_GENOME012681	Butyrivibrio_A
v11797	HC	unclassified	GUT_GENOME143712	Agathobacter
v11797	HC	unclassified	GUT_GENOME218592	Lachnospiraceae_unknown
v11797	HC	unclassified	GUT_GENOME219438	Coprobacter
v11798	HC	unclassified	GUT_GENOME000004	Blautia_A
v11798	HC	unclassified	GUT_GENOME000149	Dorea
v11798	HC	unclassified	GUT_GENOME000706	Dorea
v11798	HC	unclassified	GUT_GENOME000818	Lachnospiraceae_unknown
v11798	HC	unclassified	GUT_GENOME001023	Lachnospira
v11798	HC	unclassified	GUT_GENOME001213	Dorea
v11798	HC	unclassified	GUT_GENOME001239	Eubacterium_G
v11798	HC	unclassified	GUT_GENOME001261	Blautia_A
v11798	HC	unclassified	GUT_GENOME017394	Lachnospira
v11798	HC	unclassified	GUT_GENOME095993	Coprococcus_B
v11798	HC	unclassified	GUT_GENOME103557	Dorea
v11798	HC	unclassified	GUT_GENOME140320	Blautia_A
v11798	HC	unclassified	GUT_GENOME143712	Agathobacter
v11798	HC	unclassified	GUT_GENOME239737	Ruminococcus_A
v11798	HC	unclassified	GUT_GENOME254518	Lachnospiraceae_unknown
v11798	HC	unclassified	GUT_GENOME261061	Acetatifactor
v11812	HC	unclassified	GUT_GENOME001115	Faecalibacterium
v11812	HC	unclassified	GUT_GENOME001177	Lachnospiraceae_unknown
v11812	HC	unclassified	GUT_GENOME001208	CAG-81
v11812	HC	unclassified	GUT_GENOME001297	Acetatifactor
v11812	HC	unclassified	GUT_GENOME001757	Faecalicatena
v11812	HC	unclassified	GUT_GENOME001779	UBA9502
v11812	HC	unclassified	GUT_GENOME096402	Eubacterium_I
v11812	HC	unclassified	GUT_GENOME096557	Emergencia
v11812	HC	unclassified	GUT_GENOME103765	Blautia
v11812	HC	unclassified	GUT_GENOME140265	Blautia
v11812	HC	unclassified	GUT_GENOME140268	Agathobaculum
v11812	HC	unclassified	GUT_GENOME140345	UBA7182
v11812	HC	unclassified	GUT_GENOME155439	Faecalibacterium
v11812	HC	unclassified	GUT_GENOME232404	CAG-110
v11812	HC	unclassified	GUT_GENOME239799	Eisenbergiella
v11812	HC	unclassified	GUT_GENOME274466	Bilophila
v11819	HC	unclassified	GUT_GENOME000215	GCA-900066575
v11819	HC	unclassified	GUT_GENOME000420	Lawsonibacter
v11819	HC	unclassified	GUT_GENOME000423	CAG-81
v11819	HC	unclassified	GUT_GENOME000967	Anaerotignum
v11819	HC	unclassified	GUT_GENOME001135	Clostridium_M
v11819	HC	unclassified	GUT_GENOME095962	Absiella
v11819	HC	unclassified	GUT_GENOME096144	Lawsonibacter
v11819	HC	unclassified	GUT_GENOME098775	Clostridium_M
v11819	HC	unclassified	GUT_GENOME121215	Lawsonibacter
v11819	HC	unclassified	GUT_GENOME140345	UBA7182
v12083	AP	unclassified	GUT_GENOME000231	Bacteroides
v12083	AP	unclassified	GUT_GENOME000608	Alistipes
v12083	AP	unclassified	GUT_GENOME001282	Prevotella
v12083	AP	unclassified	GUT_GENOME001635	Odoribacter
v12083	AP	unclassified	GUT_GENOME001745	Bacteroides
v12083	AP	unclassified	GUT_GENOME096191	Paraprevotella
v12083	AP	unclassified	GUT_GENOME148897	CAG-279
v12083	AP	unclassified	GUT_GENOME205964	Bacteroides_A
v12174	AP	Guelinviridae	GUT_GENOME000008	Alistipes
v12174	AP	Guelinviridae	GUT_GENOME000285	Alistipes
v12174	AP	Guelinviridae	GUT_GENOME096292	Alistipes
v12174	AP	Guelinviridae	GUT_GENOME114863	QALS01
v12578	HC	unclassified	GUT_GENOME095967	Faecalibacterium
v12578	HC	unclassified	GUT_GENOME139132	Faecalibacterium
v12594	AP	unclassified	GUT_GENOME147854	Bacteroides
v12601	HC	unclassified	GUT_GENOME000215	GCA-900066575
v12601	HC	unclassified	GUT_GENOME001636	CAG-81
v12601	HC	unclassified	GUT_GENOME001877	TF01-11
v12601	HC	unclassified	GUT_GENOME121215	Lawsonibacter
v12601	HC	unclassified	GUT_GENOME140045	Absiella
v12601	HC	unclassified	GUT_GENOME140065	GCA-900066135
v12601	HC	unclassified	GUT_GENOME140264	CAG-95
v12601	HC	unclassified	GUT_GENOME140315	TF01-11
v12601	HC	unclassified	GUT_GENOME140320	Blautia_A
v12614	HC	unclassified	GUT_GENOME000232	Eubacterium_I
v12614	HC	unclassified	GUT_GENOME000889	Eubacterium_G
v12614	HC	unclassified	GUT_GENOME001056	KLE1615
v12614	HC	unclassified	GUT_GENOME001602	Holdemanella
v12614	HC	unclassified	GUT_GENOME001770	Roseburia
v12614	HC	unclassified	GUT_GENOME001854	Lachnospiraceae_unknown
v12614	HC	unclassified	GUT_GENOME096557	Emergencia
v12614	HC	unclassified	GUT_GENOME102629	UBA1255_unknown
v12614	HC	unclassified	GUT_GENOME104878	UBA1381
v12614	HC	unclassified	GUT_GENOME140045	Absiella
v12614	HC	unclassified	GUT_GENOME140272	Coprococcus
v12614	HC	unclassified	GUT_GENOME140345	UBA7182
[truncated: 5,543 more rows]

## Sheet: Table S5
Supplementary Table S5 | Detailed information of the differential KOs. (AP Occurrence rate >5% or HC Occurrence rate >5%)
path_name	p_value	AP Occurrence rate	HC Occurrence rate	total Occurrence rate	function
K21471	1.27241e-23	0.529101	18.6289	19.158	peptidoglycan DL-endopeptidase CwlO
K08600	1.11818e-08	0.26455	7.00447	7.26902	sortase B
K07706	1.06107e-08	0	6.11028	6.11028	agrC; two-component system, LytTR family, sensor histidine kinase AgrC [EC:2.7.13.3]
K04773	2.0626e-07	5.55556	0.447094	6.00265	protease IV
K00560	1.98325e-08	8.20106	1.19225	9.39331	thyA; thymidylate synthase [EC:2.1.1.45]
K01185	2.74468e-22	14.5503	0.447094	14.9974	lysozyme
K01356	0.00986961	15.6085	9.9851	25.5936	repressor LexA
K01358	5.63773e-05	17.1958	8.64382	25.8396	clpP; ATP-dependent Clp protease, protease subunit [EC:3.4.21.92]
K01447	1.51402e-09	22.7513	8.94188	31.6932	N-acetylmuramoyl-L-alanine amidase
K00986	0.000350506	26.7196	17.2876	44.0072	RNA-directed DNA polymerase
K00986	0.000350506	26.7196	17.2876	44.0072	RNA-directed DNA polymerase
p_value : p-value from significance test
AP Occurrence rate : Frequency of occurrence of this KO in AP viruses
HC Occurrence rate : Frequency of occurrence of this KO in HC viruses

## Sheet: Table S6
Supplementary Table S6 | Details of the HC group cross-kingdom network identified by the spearman method(|r|>0.4, pvalue<0.05).
from	to	corr	pval	qvalue
v68544	s__Clostridium_disporicum	0.614824	2.6822e-13	6.45081e-11
v49876	s__Bifidobacterium_longum	0.85563	4.17845e-34	2.19201e-31
v52577	s__Eubacterium_sp_CAG_38	-0.421322	2.74547e-06	0.000261571
v52577	s__Ruminococcus_gnavus	0.482195	4.85383e-08	7.5868e-06
v52577	s__Tyzzerella_nexilis	0.45217	3.91708e-07	4.95904e-05
v49225	s__Eubacterium_rectale	-0.415546	3.87146e-06	0.000343504
v49225	s__Clostridium_bolteae	0.635263	2.43027e-14	6.07105e-12
v49225	s__Clostridium_bolteae_CAG_59	0.726743	3.79655e-20	1.20707e-17
v49225	s__Clostridium_symbiosum	0.40987	5.39403e-06	0.000450053
v49225	s__Erysipelatoclostridium_ramosum	0.408084	5.97992e-06	0.000486839
v70558	s__Clostridium_disporicum	0.446265	5.77221e-07	6.90165e-05
v53372	s__Eubacterium_rectale	0.688732	1.78477e-17	4.97697e-15
v01273	s__Bifidobacterium_longum	0.906839	3.27787e-44	2.67118e-41
v01273	s__Bifidobacterium_pseudocatenulatum	0.479916	5.72788e-08	8.74136e-06
v05957	s__Bifidobacterium_longum	0.807869	1.04305e-27	4.35568e-25
v05957	s__Bifidobacterium_pseudocatenulatum	0.511259	5.26397e-09	9.77515e-07
v08107	s__Parabacteroides_distasonis	0.463635	1.80663e-07	2.50234e-05
v14733	s__Bifidobacterium_longum	0.745263	1.2839e-21	4.24274e-19
v46347	s__Bifidobacterium_longum	0.859303	1.08482e-34	5.83689e-32
v53509	s__Ruminococcus_gnavus	0.677811	8.81478e-17	2.4022e-14
v70113	s__Faecalibacterium_prausnitzii	0.567761	3.66756e-11	7.87315e-09
v71114	s__Bifidobacterium_longum	0.825569	7.52896e-30	3.43451e-27
v08032	s__Escherichia_coli	0.758616	9.26547e-23	3.18732e-20
v10298	s__Escherichia_coli	0.761171	5.49442e-23	1.96247e-20
v14717	s__Escherichia_coli	0.7693	9.9707e-24	3.65459e-21
v29125	s__Escherichia_coli	0.691104	1.24993e-17	3.50884e-15
v44550	s__Roseburia_intestinalis	0.885882	1.71031e-39	1.13037e-36
v53776	s__Roseburia_intestinalis	0.906751	3.44921e-44	2.78377e-41
v71302	s__Fusicatenibacter_saccharivorans	0.442842	7.20319e-07	8.45604e-05
v71302	s__Blautia_wexlerae	0.406306	6.62246e-06	0.000528889
v71302	s__Blautia_obeum	0.579428	1.16539e-11	2.56741e-09
v59127	s__Klebsiella_pneumoniae	0.763348	3.50217e-23	1.26162e-20
v59127	s__Klebsiella_quasipneumoniae	0.792425	5.16479e-26	2.05456e-23
v59127	s__Klebsiella_variicola	0.851742	1.67298e-33	8.35851e-31
v60921	s__Escherichia_coli	0.737206	5.80214e-21	1.88763e-18
v75123	s__Escherichia_coli	0.528514	1.27158e-09	2.51725e-07
v78398	s__Escherichia_coli	0.540448	4.53864e-10	9.26898e-08
v79783	s__Escherichia_coli	0.656871	1.56781e-15	4.07416e-13
v01883	s__Escherichia_coli	0.507132	7.30855e-09	1.31925e-06
v18367	s__Klebsiella_quasipneumoniae	0.40594	6.76255e-06	0.000536504
v39021	s__Escherichia_coli	0.428006	1.82971e-06	0.000189837
v55500	s__Escherichia_coli	0.573045	2.19424e-11	4.78379e-09
v73795	s__Escherichia_coli	0.515701	3.6791e-09	6.97085e-07
v16300	s__Ruminococcus_bromii	0.485173	3.90198e-08	6.16792e-06
v23565	s__Eggerthella_lenta	0.417365	3.47666e-06	0.000315137
v23565	s__Erysipelatoclostridium_ramosum	0.437507	1.01229e-06	0.000111506
v23565	s__Ruminococcus_gnavus	0.431895	1.43913e-06	0.000153098
v75603	s__Erysipelatoclostridium_ramosum	0.405735	6.84202e-06	0.000541785
v75603	s__Ruminococcus_gnavus	0.538512	5.37905e-10	1.09057e-07
v01583	s__Roseburia_hominis	-0.479602	5.85943e-08	8.92589e-06
v01583	s__Coprococcus_comes	-0.464481	1.70446e-07	2.38045e-05
v01583	s__Erysipelatoclostridium_ramosum	0.588067	4.84071e-12	1.08493e-09
v01583	s__Ruminococcus_gnavus	0.498933	1.38504e-08	2.34385e-06
v01583	s__Tyzzerella_nexilis	0.448158	5.10159e-07	6.21491e-05
v41867	s__Roseburia_hominis	-0.427622	1.87335e-06	0.000192934
v41867	s__Erysipelatoclostridium_ramosum	0.405161	7.06982e-06	0.000555948
v41867	s__Ruminococcus_gnavus	0.604489	8.46632e-13	1.96306e-10
v10923	s__Fusicatenibacter_saccharivorans	-0.459427	2.40805e-07	3.22879e-05
v10923	s__Coprococcus_comes	-0.418525	3.24521e-06	0.000299329
v10923	s__Clostridium_aldenense	0.467612	1.37211e-07	1.95203e-05
v10923	s__Clostridium_asparagiforme	0.403703	7.6813e-06	0.000595326
v10923	s__Clostridium_bolteae	0.685732	2.78684e-17	7.72e-15
v10923	s__Clostridium_bolteae_CAG_59	0.630768	4.18421e-14	1.02993e-11
v10923	s__Clostridium_citroniae	0.546663	2.61177e-10	5.42627e-08
v10923	s__Clostridium_symbiosum	0.490309	2.66503e-08	4.35199e-06
v10923	s__Coprococcus_catus	-0.424378	2.28296e-06	0.00022758
v10923	s__Dorea_formicigenerans	-0.500363	1.24046e-08	2.12923e-06
v10923	s__Erysipelatoclostridium_ramosum	0.477309	6.91258e-08	1.03058e-05
v10923	s__Ruminococcus_torques	-0.42773	1.86099e-06	0.000192133
v11254	s__Faecalibacterium_prausnitzii	0.769878	8.80865e-24	3.24282e-21
v11292	s__Escherichia_coli	0.927116	5.52768e-50	6.53481e-47
v11692	s__Erysipelatoclostridium_ramosum	0.453352	3.62152e-07	4.62672e-05
v11692	s__Ruminococcus_gnavus	0.936213	3.82519e-53	5.26346e-50
v11692	s__Tyzzerella_nexilis	0.468084	1.3277e-07	1.89206e-05
v12632	s__Coprococcus_comes	-0.439622	8.85166e-07	0.000100538
v12632	s__Erysipelatoclostridium_ramosum	0.46961	1.19343e-07	1.71527e-05
v12632	s__Ruminococcus_gnavus	0.883309	5.59623e-39	3.50541e-36
v12671	s__Faecalibacterium_prausnitzii	0.633514	3.00542e-14	7.4634e-12
v12671	s__Dorea_longicatena	0.419278	3.10277e-06	0.00028841
v12671	s__Eubacterium_ramulus	0.42895	1.72657e-06	0.000180475
v13213	s__Escherichia_coli	0.906311	4.44445e-44	3.51933e-41
v15167	s__Faecalibacterium_prausnitzii	0.502645	1.03913e-08	1.81331e-06
v16960	s__Veillonella_parvula	0.735141	8.46615e-21	2.71227e-18
v19986	s__Erysipelatoclostridium_ramosum	0.401329	8.78477e-06	0.000662849
v19986	s__Ruminococcus_gnavus	0.451025	4.22535e-07	5.29342e-05
v29652	s__Faecalibacterium_prausnitzii	0.752097	3.41393e-22	1.1462e-19
v29780	s__Faecalibacterium_prausnitzii	0.568476	3.42317e-11	7.3863e-09
v29907	s__Clostridium_aldenense	0.418684	3.2146e-06	0.000297487
v29907	s__Clostridium_bolteae	0.69925	3.58153e-18	1.02952e-15
v29907	s__Clostridium_bolteae_CAG_59	0.634504	2.66544e-14	6.63877e-12
v29907	s__Clostridium_citroniae	0.417707	3.4069e-06	0.000310153
v29907	s__Clostridium_symbiosum	0.50497	8.66455e-09	1.53432e-06
v29907	s__Dorea_formicigenerans	-0.448962	4.83995e-07	5.93927e-05
v35894	s__Faecalibacterium_prausnitzii	0.610902	4.16931e-13	9.94192e-11
v35894	s__Blautia_obeum	0.446561	5.66213e-07	6.79909e-05
v45328	s__Coprococcus_catus	0.489571	2.81633e-08	4.57237e-06
v45328	s__Dorea_formicigenerans	0.524904	1.72292e-09	3.37098e-07
v45328	s__Dorea_longicatena	0.499222	1.35453e-08	2.30616e-06
v45328	s__Ruminococcus_torques	0.958712	1.52283e-63	7.51884e-60
v45860	s__Intestinibacter_bartlettii	0.401927	8.49366e-06	0.000645764
v45897	s__Faecalibacterium_prausnitzii	0.707417	9.80208e-19	2.90723e-16
v02484	s__Clostridium_aldenense	0.50295	1.01475e-08	1.77446e-06
v02484	s__Clostridium_bolteae	0.591599	3.35472e-12	7.54911e-10
v02484	s__Clostridium_bolteae_CAG_59	0.460595	2.2243e-07	3.00643e-05
v02484	s__Clostridium_citroniae	0.654621	2.10733e-15	5.44247e-13
v02484	s__Clostridium_symbiosum	0.498285	1.45575e-08	2.45856e-06
v02484	s__Dorea_formicigenerans	-0.440367	8.44097e-07	9.66578e-05
v02484	s__Erysipelatoclostridium_ramosum	0.492717	2.22404e-08	3.68199e-06
v02508	s__Erysipelatoclostridium_ramosum	0.478966	6.13503e-08	9.31193e-06
v02508	s__Ruminococcus_gnavus	0.667019	3.99997e-16	1.06924e-13
v02508	s__Tyzzerella_nexilis	0.402804	8.08286e-06	0.000621854
v02809	s__Escherichia_coli	0.885495	2.04842e-39	1.34325e-36
v03140	s__Coprococcus_comes	-0.415796	3.81494e-06	0.000339566
v03140	s__Erysipelatoclostridium_ramosum	0.44845	5.0051e-07	6.10623e-05
v03140	s__Ruminococcus_gnavus	0.927443	4.32949e-50	5.26667e-47
v04691	s__Faecalibacterium_prausnitzii	0.628442	5.52307e-14	1.35156e-11
v05135	s__Ruminococcus_gnavus	0.439095	9.15331e-07	0.000102713
v05320	s__Ruminococcus_lactaris	0.413002	4.49535e-06	0.000385022
v05320	s__Ruminococcus_gnavus	-0.42605	2.06227e-06	0.000209056
v05467	s__Coprococcus_comes	-0.401291	8.80381e-06	0.000662849
v05467	s__Clostridium_bolteae	0.42933	1.68667e-06	0.000176966
v05467	s__Erysipelatoclostridium_ramosum	0.474211	8.62506e-08	1.27232e-05
v05467	s__Ruminococcus_gnavus	0.910478	3.82699e-45	3.18042e-42
v05467	s__Tyzzerella_nexilis	0.418619	3.22715e-06	0.000297992
v05475	s__Erysipelatoclostridium_ramosum	0.473581	9.01963e-08	1.3282e-05
v05475	s__Ruminococcus_gnavus	0.937928	8.60541e-54	1.24535e-50
v05571	s__Fusicatenibacter_saccharivorans	-0.418369	3.27547e-06	0.000301128
v05571	s__Clostridium_aldenense	0.477697	6.72235e-08	1.00579e-05
v05571	s__Clostridium_asparagiforme	0.42699	1.94714e-06	0.000199911
v05571	s__Clostridium_bolteae	0.775306	2.7e-24	1.00723e-21
v05571	s__Clostridium_bolteae_CAG_59	0.710851	5.60941e-19	1.70591e-16
v05571	s__Clostridium_citroniae	0.462378	1.96944e-07	2.69668e-05
v05571	s__Clostridium_symbiosum	0.507882	6.88756e-09	1.25199e-06
v05571	s__Dorea_formicigenerans	-0.461008	2.16262e-07	2.93724e-05
v05571	s__Erysipelatoclostridium_ramosum	0.42234	2.58233e-06	0.000250289
v06739	s__Escherichia_coli	0.937484	1.27133e-53	1.80865e-50
v07401	s__Coprococcus_comes	-0.435557	1.14475e-06	0.000125112
v07401	s__Clostridium_bolteae	0.458773	2.51706e-07	3.34026e-05
v07401	s__Clostridium_symbiosum	0.485342	3.85376e-08	6.11168e-06
v07401	s__Coprococcus_catus	-0.438061	9.7745e-07	0.000108438
v07401	s__Dorea_formicigenerans	-0.421228	2.76092e-06	0.000262281
v07401	s__Eggerthella_lenta	0.405151	7.07387e-06	0.000555948
v07401	s__Erysipelatoclostridium_ramosum	0.414574	4.09961e-06	0.000358816
v07401	s__Eubacterium_ramulus	-0.409826	5.40777e-06	0.000450607
v07401	s__Ruminococcus_gnavus	0.508755	6.42702e-09	1.18302e-06
v07401	s__Tyzzerella_nexilis	0.457561	2.73187e-07	3.57726e-05
v08507	s__Escherichia_coli	0.835417	3.78208e-31	1.75777e-28
v09183	s__Faecalibacterium_prausnitzii	0.706012	1.22885e-18	3.61913e-16
v09195	s__Coprococcus_comes	-0.417755	3.39725e-06	0.000309947
v09195	s__Erysipelatoclostridium_ramosum	0.465522	1.58629e-07	2.22654e-05
v09195	s__Ruminococcus_gnavus	0.933234	4.6363e-52	5.98696e-49
v09209	s__Escherichia_coli	0.9395	2.11195e-54	3.22307e-51
v09998	s__Escherichia_coli	0.944554	1.7615e-56	3.47749e-53
v10445	s__Eubacterium_rectale	-0.428918	1.72993e-06	0.000180602
v10445	s__Roseburia_hominis	-0.403507	7.76713e-06	0.000600314
v10445	s__Coprococcus_comes	-0.421192	2.76684e-06	0.000262281
v10445	s__Clostridium_bolteae	0.421731	2.67866e-06	0.000256955
v10445	s__Erysipelatoclostridium_ramosum	0.464334	1.72177e-07	2.40064e-05
v10445	s__Ruminococcus_gnavus	0.934493	1.63932e-52	2.18409e-49
v10445	s__Tyzzerella_nexilis	0.425953	2.07444e-06	0.000210037
v45617	s__Eubacterium_rectale	0.905402	7.47159e-44	5.86108e-41
v45851	s__Faecalibacterium_prausnitzii	0.56835	3.46512e-11	7.45765e-09
v45851	s__Dorea_longicatena	0.409782	5.42161e-06	0.000451009
v45963	s__Fusicatenibacter_saccharivorans	0.40716	6.30602e-06	0.000509434
v45963	s__Dorea_formicigenerans	0.492044	2.33958e-08	3.85806e-06
v45982	s__Faecalibacterium_prausnitzii	0.801551	5.36519e-27	2.20751e-24
v45987	s__Roseburia_inulinivorans	0.933468	3.82728e-52	5.01948e-49
v45989	s__Faecalibacterium_prausnitzii	0.705121	1.41734e-18	4.15964e-16
v45989	s__Fusicatenibacter_saccharivorans	0.423238	2.44615e-06	0.000238744
v45989	s__Dorea_formicigenerans	0.491154	2.50147e-08	4.10888e-06
v46316	s__Faecalibacterium_prausnitzii	0.525992	1.57286e-09	3.09906e-07
v46316	s__Clostridium_bolteae	-0.417045	3.54337e-06	0.000320492
v46316	s__Erysipelatoclostridium_ramosum	-0.424093	2.32271e-06	0.000229905
v46316	s__Eubacterium_ramulus	0.409879	5.39104e-06	0.000450053
v46316	s__Ruminococcus_torques	0.417844	3.37919e-06	0.000308635
v46316	s__Tyzzerella_nexilis	-0.402531	8.2087e-06	0.000629229
v46335	s__Faecalibacterium_prausnitzii	0.682991	4.16852e-17	1.14343e-14
v46335	s__Clostridium_symbiosum	-0.405942	6.76155e-06	0.000536504
v46335	s__Dorea_longicatena	0.408629	5.79493e-06	0.000475003
v46335	s__Eubacterium_ramulus	0.400793	9.05404e-06	0.000677714
v46340	s__Faecalibacterium_prausnitzii	0.507373	7.1711e-09	1.29723e-06
v46351	s__Eubacterium_eligens	0.834585	4.90521e-31	2.26222e-28
v46351	s__Dorea_formicigenerans	0.414672	4.07602e-06	0.000357872
v46372	s__Eubacterium_eligens	0.400564	9.17106e-06	0.000683643
v46372	s__Fusicatenibacter_saccharivorans	0.444289	6.56147e-07	7.75695e-05
v46372	s__Clostridium_bolteae	-0.447515	5.32066e-07	6.44437e-05
v46372	s__Dorea_formicigenerans	0.506071	7.94663e-09	1.42219e-06
v46467	s__Parabacteroides_merdae	0.922817	1.24789e-48	1.3603e-45
v46546	s__Ruminococcus_bromii	0.919512	1.21409e-47	1.18496e-44
v46828	s__Faecalibacterium_prausnitzii	0.403051	7.97089e-06	0.000615497
v46862	s__Parabacteroides_merdae	0.852284	1.38234e-33	6.94781e-31
v46920	s__Ruminococcus_bromii	0.948782	2.24261e-58	5.70411e-55
v46980	s__Blautia_wexlerae	0.497846	1.50564e-08	2.53262e-06
v46980	s__Dorea_formicigenerans	0.416647	3.62788e-06	0.000326727
v46980	s__Eubacterium_hallii	0.521815	2.22819e-09	4.30934e-07
v61237	s__Parabacteroides_distasonis	0.953396	1.2318e-60	4.49531e-57
v61318	s__Bifidobacterium_longum	0.972713	1.54603e-73	2.16279e-69
v61318	s__Bifidobacterium_pseudocatenulatum	0.465535	1.58486e-07	2.22654e-05
v61413	s__Faecalibacterium_prausnitzii	0.818163	6.32552e-29	2.79442e-26
v61447	s__Eubacterium_eligens	0.940071	1.25641e-54	1.95292e-51
v61643	s__Faecalibacterium_prausnitzii	0.440938	8.13885e-07	9.37096e-05
v61643	s__Fusicatenibacter_saccharivorans	0.409094	5.64139e-06	0.000466518
v61644	s__Roseburia_inulinivorans	0.727112	3.55823e-20	1.1356e-17
v63450	s__Parabacteroides_distasonis	0.413694	4.31679e-06	0.000373864
v64018	s__Ruminococcus_bicirculans	0.799256	9.58715e-27	3.90634e-24
v64273	s__Faecalibacterium_prausnitzii	0.84941	3.7732e-33	1.86298e-30
v65300	s__Parabacteroides_merdae	0.518116	3.02168e-09	5.76427e-07
v66334	s__Eubacterium_eligens	0.439327	9.01911e-07	0.000102107
v66334	s__Roseburia_intestinalis	0.647341	5.39592e-15	1.37246e-12
v66620	s__Faecalibacterium_prausnitzii	0.661666	8.2756e-16	2.17069e-13
v66648	s__Parabacteroides_distasonis	0.454147	3.43464e-07	4.41485e-05
v66911	s__Faecalibacterium_prausnitzii	0.695309	6.59049e-18	1.87518e-15
v66934	s__Faecalibacterium_prausnitzii	0.448083	5.12689e-07	6.23667e-05
v69121	s__Eubacterium_rectale	0.497288	1.57145e-08	2.63803e-06
v69121	s__Fusicatenibacter_saccharivorans	0.467359	1.39648e-07	1.97998e-05
v69121	s__Clostridium_bolteae	-0.416601	3.63771e-06	0.000327261
v69121	s__Dorea_formicigenerans	0.407516	6.17828e-06	0.00050056
v44027	s__Faecalibacterium_prausnitzii	0.400012	9.45995e-06	0.000700203
v44027	s__Fusicatenibacter_saccharivorans	0.446095	5.83645e-07	6.96854e-05
v44082	s__Bilophila_wadsworthia	0.888559	4.83277e-40	3.24514e-37
v44120	s__Roseburia_intestinalis	0.446906	5.53628e-07	6.6575e-05
v44120	s__Ruminococcus_lactaris	0.450791	4.2913e-07	5.36004e-05
v44120	s__Dorea_formicigenerans	0.401419	8.74024e-06	0.000661515
v44385	s__Parabacteroides_distasonis	0.821676	2.33284e-29	1.04711e-26
v44399	s__Ruminococcus_gnavus	-0.451543	4.08333e-07	5.13851e-05
v44485	s__Parabacteroides_distasonis	0.841053	6.23748e-32	2.99171e-29
v44596	s__Parabacteroides_distasonis	0.771719	5.91937e-24	2.18876e-21
v44775	s__Parabacteroides_distasonis	0.410085	5.32718e-06	0.000447207
v44806	s__Faecalibacterium_prausnitzii	0.808339	9.21084e-28	3.86561e-25
v44865	s__Parabacteroides_distasonis	0.815329	1.39229e-28	6.05509e-26
v44959	s__Fusicatenibacter_saccharivorans	0.421754	2.67498e-06	0.000256896
v45097	s__Lachnospira_pectinoschiza	0.918985	1.72975e-47	1.63133e-44
v45293	s__Faecalibacterium_prausnitzii	0.510794	5.46331e-09	1.01006e-06
v45335	s__Bifidobacterium_longum	0.942341	1.51099e-55	2.64222e-52
v45335	s__Bifidobacterium_pseudocatenulatum	0.469904	1.16904e-07	1.68599e-05
v45358	s__Eubacterium_rectale	0.916189	1.08615e-46	9.59656e-44
v45362	s__Parabacteroides_merdae	0.508662	6.47444e-09	1.18914e-06
v45373	s__Faecalibacterium_prausnitzii	0.457679	2.71027e-07	3.55769e-05
v51332	s__Roseburia_faecis	0.665366	5.01489e-16	1.33206e-13
v51332	s__Coprococcus_comes	0.406351	6.60528e-06	0.00052802
v51332	s__Eubacterium_ramulus	0.422312	2.58672e-06	0.000250426
v51364	s__Roseburia_hominis	0.456015	3.03135e-07	3.94679e-05
v51364	s__Ruminococcus_lactaris	0.452806	3.75543e-07	4.78324e-05
v51364	s__Adlercreutzia_equolifaciens	0.40689	6.40455e-06	0.000515904
v51364	s__Ruminococcus_gnavus	-0.404292	7.4288e-06	0.000579502
v51371	s__Blautia_wexlerae	0.832734	8.70849e-31	3.99429e-28
v51371	s__Anaerostipes_hadrus	0.417474	3.45429e-06	0.000313448
v51371	s__Eubacterium_hallii	0.406378	6.59491e-06	0.000527694
v51466	s__Faecalibacterium_prausnitzii	0.736556	6.53707e-21	2.11037e-18
v51784	s__Ruminococcus_bromii	0.932955	5.82499e-52	7.40797e-49
v52374	s__Eubacterium_rectale	0.505013	8.63571e-09	1.53245e-06
v52374	s__Fusicatenibacter_saccharivorans	0.505644	8.21815e-09	1.46144e-06
v52374	s__Clostridium_bolteae	-0.423685	2.3809e-06	0.000234558
v52374	s__Dorea_formicigenerans	0.420444	2.89387e-06	0.0002717
v52457	s__Roseburia_inulinivorans	0.962018	1.49554e-65	8.9664e-62
v52460	s__Ruminococcus_bromii	0.883875	4.32233e-39	2.74848e-36
v52751	s__Eubacterium_eligens	0.408091	5.97722e-06	0.000486839
v52751	s__Roseburia_intestinalis	0.502568	1.04538e-08	1.82043e-06
v52958	s__Ruminococcus_bromii	0.95015	5.04746e-59	1.36666e-55
v53235	s__Eubacterium_rectale	0.914311	3.60285e-46	3.11761e-43
v53492	s__Faecalibacterium_prausnitzii	0.660672	9.45645e-16	2.4727e-13
v53503	s__Faecalibacterium_prausnitzii	0.652747	2.69107e-15	6.90758e-13
v53615	s__Faecalibacterium_prausnitzii	0.448489	4.9924e-07	6.0996e-05
v53615	s__Ruminococcus_lactaris	0.406778	6.44569e-06	0.000518156
v53615	s__Dorea_formicigenerans	0.480993	5.29742e-08	8.22667e-06
v53615	s__Ruminococcus_torques	0.439262	9.05665e-07	0.000102107
v53712	s__Blautia_wexlerae	0.816211	1.09061e-28	4.76779e-26
v53715	s__Bifidobacterium_longum	0.94354	4.76453e-56	8.88702e-53
v53715	s__Bifidobacterium_pseudocatenulatum	0.468865	1.25727e-07	1.80085e-05
v53755	s__Eubacterium_sp_CAG_180	0.424301	2.29364e-06	0.000227833
v53772	s__Ruminococcus_bromii	0.956263	3.68948e-62	1.47467e-58
v53780	s__Faecalibacterium_prausnitzii	0.777403	1.6946e-24	6.34991e-22
v53784	s__Ruminococcus_gnavus	0.431823	1.44557e-06	0.000153589
v00349	s__Faecalibacterium_prausnitzii	0.544543	3.1576e-10	6.54411e-08
v03304	s__Parabacteroides_merdae	0.440799	8.21105e-07	9.44113e-05
v03484	s__Blautia_wexlerae	0.712406	4.34458e-19	1.3309e-16
v03484	s__Anaerostipes_hadrus	0.426981	1.94823e-06	0.000199911
v03484	s__Eggerthella_lenta	0.450958	4.24426e-07	5.30919e-05
v03959	s__Parabacteroides_merdae	0.490934	2.54308e-08	4.16906e-06
v05208	s__Fusicatenibacter_saccharivorans	0.654141	2.24404e-15	5.77777e-13
v06620	s__Anaerostipes_hadrus	0.459374	2.41665e-07	3.23515e-05
v06747	s__Parabacteroides_merdae	0.440315	8.46925e-07	9.68495e-05
v06942	s__Parabacteroides_merdae	0.607962	5.78045e-13	1.36289e-10
v08959	s__Fusicatenibacter_saccharivorans	0.874856	2.27847e-37	1.32809e-34
v08959	s__Anaerostipes_hadrus	0.427959	1.83499e-06	0.000189916
v09542	s__Parabacteroides_distasonis	0.488146	3.13174e-08	5.0454e-06
v10297	s__Anaerostipes_hadrus	0.490055	2.71629e-08	4.41849e-06
v12174	s__Parabacteroides_merdae	0.503317	9.86129e-09	1.73526e-06
v13244	s__Blautia_wexlerae	0.413174	4.45033e-06	0.000382336
v59026	s__Parabacteroides_distasonis	0.470298	1.13719e-07	1.64288e-05
v59596	s__Ruminococcus_bromii	0.927203	5.1826e-50	6.21438e-47
v59959	s__Roseburia_faecis	0.871289	1.00527e-36	5.74002e-34
v60530	s__Faecalibacterium_prausnitzii	0.49239	2.27956e-08	3.76648e-06
v60761	s__Faecalibacterium_prausnitzii	0.601909	1.12077e-12	2.57734e-10
v60761	s__Ruminococcus_gnavus	-0.412458	4.6406e-06	0.000396653
v60856	s__Faecalibacterium_prausnitzii	0.477531	6.8032e-08	1.01607e-05
v60856	s__Dorea_formicigenerans	0.436774	1.06027e-06	0.000116182
v61012	s__Faecalibacterium_prausnitzii	0.439132	9.13205e-07	0.000102611
v61038	s__Faecalibacterium_prausnitzii	0.656833	1.57552e-15	4.08158e-13
v61038	s__Roseburia_hominis	0.419442	3.07259e-06	0.000285921
v61038	s__Dorea_formicigenerans	0.48716	3.3694e-08	5.40754e-06
v61038	s__Erysipelatoclostridium_ramosum	-0.422264	2.59414e-06	0.00025075
v61038	s__Eubacterium_ramulus	0.424862	2.21687e-06	0.000222578
v61038	s__Ruminococcus_torques	0.447924	5.18057e-07	6.29285e-05
v61039	s__Fusicatenibacter_saccharivorans	0.423833	2.3597e-06	0.000233016
v61069	s__Parabacteroides_merdae	0.895218	1.80119e-41	1.28123e-38
v49216	s__Escherichia_coli	0.88617	1.4953e-39	9.96107e-37
v53739	s__Erysipelatoclostridium_ramosum	0.413462	4.37598e-06	0.000377107
v53739	s__Ruminococcus_gnavus	0.810537	5.12779e-28	2.20721e-25
v53739	s__Tyzzerella_nexilis	0.428305	1.79643e-06	0.000186615
v53786	s__Fusicatenibacter_saccharivorans	0.468822	1.26108e-07	1.80323e-05
v53794	s__Fusicatenibacter_saccharivorans	-0.400386	9.26315e-06	0.000689283
v53794	s__Clostridium_aldenense	0.480807	5.36952e-08	8.31542e-06
v53794	s__Clostridium_asparagiforme	0.404777	7.2266e-06	0.000565558
v53794	s__Clostridium_bolteae	0.788713	1.25645e-25	4.90519e-23
v53794	s__Clostridium_bolteae_CAG_59	0.672062	1.98873e-16	5.33309e-14
v53794	s__Clostridium_citroniae	0.477883	6.63295e-08	9.94185e-06
v53794	s__Clostridium_symbiosum	0.504854	8.74402e-09	1.54513e-06
v53794	s__Dorea_formicigenerans	-0.477927	6.61196e-08	9.92812e-06
v53794	s__Erysipelatoclostridium_ramosum	0.441529	7.83647e-07	9.08511e-05
v53824	s__Clostridium_bolteae	0.470775	1.09973e-07	1.59424e-05
v53824	s__Clostridium_symbiosum	0.543791	3.37636e-10	6.98026e-08
v53824	s__Coprococcus_catus	-0.40609	6.70457e-06	0.000532911
v53824	s__Erysipelatoclostridium_ramosum	0.411561	4.88959e-06	0.000415398
v53824	s__Eubacterium_ramulus	-0.422081	2.62295e-06	0.000253057
v53824	s__Ruminococcus_gnavus	0.501949	1.09699e-08	1.89458e-06
v55716	s__Fusicatenibacter_saccharivorans	-0.407737	6.10045e-06	0.00049521
v55716	s__Clostridium_aldenense	0.432025	1.42757e-06	0.000152255
v55716	s__Clostridium_bolteae	0.566062	4.31791e-11	9.22208e-09
v55716	s__Clostridium_bolteae_CAG_59	0.5267	1.48196e-09	2.92683e-07
v55716	s__Clostridium_citroniae	0.60807	5.71204e-13	1.35055e-10
v55716	s__Clostridium_symbiosum	0.52175	2.24034e-09	4.32288e-07
v55716	s__Erysipelatoclostridium_ramosum	0.434057	1.25763e-06	0.000135161
v56165	s__Roseburia_intestinalis	0.599131	1.51188e-12	3.45779e-10
v57227	s__Parabacteroides_merdae	0.423515	2.40555e-06	0.000236154
v57762	s__Eubacterium_sp_CAG_180	0.951518	1.08924e-59	3.38617e-56
v57963	s__Escherichia_coli	0.784801	3.14489e-25	1.19443e-22
v58219	s__Escherichia_coli	0.821774	2.26796e-29	1.02346e-26
v58501	s__Faecalibacterium_prausnitzii	0.663344	6.59969e-16	1.74199e-13
v58512	s__Eubacterium_sp_CAG_180	0.922793	1.26906e-48	1.36564e-45
v58516	s__Coprococcus_comes	-0.413565	4.34961e-06	0.000375606
v58516	s__Coprococcus_catus	-0.423871	2.35422e-06	0.000232749
v58516	s__Erysipelatoclostridium_ramosum	0.52337	1.95836e-09	3.80503e-07
v58516	s__Ruminococcus_gnavus	0.715786	2.47874e-19	7.62109e-17
v58516	s__Tyzzerella_nexilis	0.47324	9.2407e-08	1.35701e-05
v59140	s__Escherichia_coli	0.931464	1.93549e-51	2.42474e-48
v72011	s__Faecalibacterium_prausnitzii	0.493998	2.01877e-08	3.36874e-06
v73213	s__Faecalibacterium_prausnitzii	0.558075	9.18729e-11	1.94243e-08
v73213	s__Dorea_longicatena	0.402906	8.03655e-06	0.000619427
v73213	s__Ruminococcus_gnavus	-0.441152	8.0281e-07	9.25614e-05
v82420	s__Coprococcus_comes	-0.449712	4.60738e-07	5.72078e-05
v82420	s__Clostridium_bolteae	0.415276	3.93373e-06	0.00034756
v82420	s__Clostridium_citroniae	0.410031	5.34403e-06	0.000447215
v82420	s__Clostridium_symbiosum	0.476782	7.17896e-08	1.06839e-05
v82420	s__Erysipelatoclostridium_ramosum	0.41398	4.24501e-06	0.000368468
v82420	s__Ruminococcus_gnavus	0.468679	1.27376e-07	1.81827e-05
v90276	s__Escherichia_coli	0.686643	2.4355e-17	6.76909e-15
v02947	s__Faecalibacterium_prausnitzii	0.837517	1.94764e-31	9.236e-29
v05544	s__Coprococcus_catus	0.52507	1.69925e-09	3.33243e-07
v05544	s__Dorea_formicigenerans	0.536634	6.33608e-10	1.28151e-07
v05544	s__Dorea_longicatena	0.490474	2.6323e-08	4.30691e-06
v05544	s__Ruminococcus_torques	0.944722	1.49081e-56	3.05201e-53
v06626	s__Bifidobacterium_longum	0.935932	4.86405e-53	6.58498e-50
v06626	s__Bifidobacterium_pseudocatenulatum	0.453958	3.4782e-07	4.464e-05
v78768	s__Roseburia_faecis	0.482519	4.74034e-08	7.4371e-06
v78768	s__Fusicatenibacter_saccharivorans	0.501954	1.09657e-08	1.89458e-06
v78768	s__Ruminococcus_torques	0.431904	1.43829e-06	0.000153098
v09973	s__Ruminococcus_bromii	0.855524	4.34218e-34	2.26376e-31
v15125	s__Faecalibacterium_prausnitzii	0.641321	1.15191e-14	2.91226e-12
v43047	s__Escherichia_coli	0.752204	3.34279e-22	1.12683e-19
v00038	s__Bifidobacterium_longum	0.46758	1.37514e-07	1.95302e-05
v00038	s__Bifidobacterium_pseudocatenulatum	0.846589	9.91189e-33	4.86529e-30
v02298	s__Bifidobacterium_longum	0.478416	6.38351e-08	9.6368e-06
v02298	s__Anaerostipes_hadrus	0.406764	6.45102e-06	0.000518156
v02298	s__Bifidobacterium_pseudocatenulatum	0.880676	1.82976e-38	1.12928e-35
v03938	s__Anaerostipes_hadrus	0.445509	6.06302e-07	7.22877e-05
v06605	s__Bifidobacterium_longum	0.484941	3.96919e-08	6.26237e-06
v06605	s__Bifidobacterium_pseudocatenulatum	0.878323	5.15088e-38	3.13293e-35
v12629	s__Bifidobacterium_longum	0.438887	9.27541e-07	0.000103667
v12629	s__Bifidobacterium_pseudocatenulatum	0.940832	6.23169e-55	1.00589e-51
v25652	s__Bifidobacterium_longum	0.414654	4.0803e-06	0.000357872
v25652	s__Bifidobacterium_pseudocatenulatum	0.761002	5.68974e-23	2.02362e-20
v46354	s__Bifidobacterium_longum	0.442371	7.42424e-07	8.67912e-05
v46354	s__Bifidobacterium_pseudocatenulatum	0.920209	7.57582e-48	7.57005e-45
v50360	s__Bifidobacterium_longum	0.914669	2.87169e-46	2.51081e-43
v50360	s__Bifidobacterium_pseudocatenulatum	0.438963	9.23059e-07	0.000103304
v51946	s__Bifidobacterium_longum	0.442102	7.55375e-07	8.81824e-05
v51946	s__Bifidobacterium_pseudocatenulatum	0.924087	5.06414e-49	5.59294e-46
v56189	s__Bifidobacterium_longum	0.462952	1.89335e-07	2.61382e-05
v56189	s__Anaerostipes_hadrus	0.402316	8.3093e-06	0.0006352
v56189	s__Bifidobacterium_pseudocatenulatum	0.918964	1.75447e-47	1.63626e-44
v56967	s__Bifidobacterium_longum	0.423649	2.38599e-06	0.000234784
v56967	s__Bifidobacterium_pseudocatenulatum	0.940772	6.5917e-55	1.04393e-51
v59402	s__Blautia_wexlerae	0.748124	7.41182e-22	2.47856e-19
v67288	s__Bifidobacterium_longum	0.884981	2.59845e-39	1.69072e-36
v41807	s__Ruminococcus_gnavus	0.661963	7.95245e-16	2.09247e-13
v00117	s__Bifidobacterium_longum	0.917359	5.07538e-47	4.6814e-44
v00117	s__Bifidobacterium_pseudocatenulatum	0.415858	3.80089e-06	0.000338675
v11579	s__Ruminococcus_bromii	0.408896	5.70637e-06	0.000470039
v46355	s__Bifidobacterium_longum	0.94422	2.44964e-56	4.67303e-53
v46355	s__Bifidobacterium_pseudocatenulatum	0.452327	3.87661e-07	4.92265e-05
v47492	s__Coprococcus_comes	-0.426869	1.96168e-06	0.000200555
v47492	s__Dorea_longicatena	-0.410128	5.31398e-06	0.000447207
v47492	s__Erysipelatoclostridium_ramosum	0.452412	3.85489e-07	4.90248e-05
v47492	s__Ruminococcus_gnavus	0.518342	2.96616e-09	5.67124e-07
v47492	s__Tyzzerella_nexilis	0.557125	1.00372e-10	2.1168e-08
v56169	s__Eubacterium_hallii	0.86871	2.86145e-36	1.60119e-33
v01417	s__Escherichia_coli	0.480281	5.57824e-08	8.5883e-06
v01436	s__Escherichia_coli	0.584093	7.27528e-12	1.6155e-09
v04072	s__Escherichia_coli	0.709381	7.13066e-19	2.14055e-16
v05709	s__Escherichia_coli	0.710067	6.3757e-19	1.925e-16
v09780	s__Escherichia_coli	0.701944	2.34748e-18	6.84161e-16
v11488	s__Escherichia_coli	0.673155	1.70613e-16	4.58993e-14
v12618	s__Blautia_wexlerae	0.499146	1.36254e-08	2.31511e-06
v12618	s__Anaerostipes_hadrus	0.947797	6.40083e-58	1.58018e-54
v12842	s__Escherichia_coli	0.681673	5.05055e-17	1.38086e-14
v18343	s__Escherichia_coli	0.439571	8.88064e-07	0.00010073
v21225	s__Escherichia_coli	0.693322	8.93092e-18	2.52399e-15
v24721	s__Escherichia_coli	0.514571	4.03213e-09	7.60542e-07
v25202	s__Fusicatenibacter_saccharivorans	0.543129	3.5809e-10	7.36682e-08
v35987	s__Escherichia_coli	0.559004	8.42347e-11	1.78543e-08
v41532	s__Coprococcus_comes	0.441273	7.96604e-07	9.22259e-05
v41532	s__Dorea_formicigenerans	0.55073	1.80793e-10	3.77488e-08
v41532	s__Dorea_longicatena	0.876472	1.14589e-37	6.77336e-35
v41532	s__Eubacterium_hallii	0.407744	6.09779e-06	0.00049521
v41532	s__Eubacterium_ramulus	0.41832	3.28506e-06	0.000301349
v41532	s__Ruminococcus_torques	0.455929	3.04881e-07	3.96138e-05
v42592	s__Escherichia_coli	0.499051	1.37252e-08	2.32735e-06
v43582	s__Escherichia_coli	0.529744	1.14554e-09	2.2731e-07
v44146	s__Escherichia_coli	0.706501	1.13616e-18	3.35792e-16
v45927	s__Escherichia_coli	0.571363	2.58658e-11	5.61002e-09
v46490	s__Escherichia_coli	0.543472	3.47343e-10	7.16329e-08
v51692	s__Escherichia_coli	0.536575	6.36846e-10	1.28496e-07
v56286	s__Escherichia_coli	0.535739	6.84783e-10	1.37837e-07
v01509	s__Roseburia_faecis	0.407223	6.28315e-06	0.000508076
v01509	s__Fusicatenibacter_saccharivorans	0.424382	2.28239e-06	0.00022758
v01509	s__Ruminococcus_lactaris	0.717081	1.9951e-19	6.20226e-17
v01509	s__Clostridium_bolteae	-0.439302	9.03373e-07	0.000102107
v01509	s__Dorea_formicigenerans	0.488856	2.97041e-08	4.79471e-06
v01509	s__Dorea_longicatena	0.40135	8.77476e-06	0.000662849
v01522	s__Faecalibacterium_prausnitzii	0.458055	2.64237e-07	3.48179e-05
v01522	s__Fusicatenibacter_saccharivorans	0.421079	2.78581e-06	0.000263322
v01522	s__Clostridium_bolteae	-0.440541	8.34765e-07	9.58507e-05
v01522	s__Dorea_formicigenerans	0.42275	2.51928e-06	0.000244744
v01535	s__Ruminococcus_bromii	0.950542	3.26876e-59	9.14554e-56
v01543	s__Parabacteroides_merdae	0.426321	2.02846e-06	0.000206127
v01548	s__Faecalibacterium_prausnitzii	0.6081	5.69293e-13	1.34984e-10
v01548	s__Erysipelatoclostridium_ramosum	-0.452944	3.72099e-07	4.74658e-05
v01548	s__Ruminococcus_torques	0.421223	2.76184e-06	0.000262281
v01558	s__Faecalibacterium_prausnitzii	0.518459	2.93791e-09	5.63006e-07
v01881	s__Ruminococcus_bromii	0.946934	1.5777e-57	3.78359e-54
v02035	s__Parabacteroides_merdae	0.865282	1.11076e-35	6.09366e-33
v02086	s__Lachnospira_pectinoschiza	0.944542	1.7815e-56	3.47749e-53
v02091	s__Eubacterium_ramulus	-0.419919	2.98617e-06	0.000279428
v02092	s__Roseburia_intestinalis	0.413094	4.47115e-06	0.00038334
v02092	s__Ruminococcus_lactaris	0.404074	7.52126e-06	0.000584004
v02285	s__Faecalibacterium_prausnitzii	0.718146	1.66739e-19	5.20275e-17
v02300	s__Eubacterium_eligens	0.969152	1.4314e-70	1.20146e-66
v02301	s__Faecalibacterium_prausnitzii	0.762433	4.23516e-23	1.51916e-20
v02454	s__Faecalibacterium_prausnitzii	0.857248	2.31778e-34	1.2313e-31
v02478	s__Faecalibacterium_prausnitzii	0.75985	7.20484e-23	2.49895e-20
v02493	s__Parabacteroides_merdae	0.434476	1.22511e-06	0.000132449
v02532	s__Eubacterium_rectale	0.414131	4.20748e-06	0.000366045
v42394	s__Fusicatenibacter_saccharivorans	0.978074	7.6826e-79	2.14949e-74
v42394	s__Anaerostipes_hadrus	0.431696	1.45702e-06	0.000154604
v43045	s__Parabacteroides_merdae	0.441609	7.79652e-07	9.05129e-05
v43328	s__Anaerostipes_hadrus	0.411625	4.87136e-06	0.000414268
v43328	s__Eubacterium_hallii	0.45573	3.0898e-07	4.0008e-05
v44626	s__Parabacteroides_merdae	0.444911	6.30248e-07	7.46129e-05
v45382	s__Ruminococcus_lactaris	0.972221	4.18555e-73	5.01883e-69
v45875	s__Ruminococcus_lactaris	0.401981	8.46764e-06	0.000644808
v46551	s__Faecalibacterium_prausnitzii	0.514457	4.0694e-09	7.6585e-07
v49224	s__Fusicatenibacter_saccharivorans	0.402048	8.43587e-06	0.000643118
v49224	s__Blautia_wexlerae	0.501777	1.11172e-08	1.91609e-06
v49224	s__Anaerostipes_hadrus	0.963869	9.36477e-67	6.55035e-63
v50323	s__Fusicatenibacter_saccharivorans	0.429303	1.68946e-06	0.000177037
v50323	s__Blautia_wexlerae	0.473229	9.24764e-08	1.35701e-05
v50323	s__Anaerostipes_hadrus	0.922198	1.92549e-48	2.04579e-45
v55645	s__Parabacteroides_merdae	0.523666	1.9107e-09	3.72103e-07
v55823	s__Faecalibacterium_prausnitzii	0.673843	1.54854e-16	4.17938e-14
v55823	s__Dorea_formicigenerans	0.438529	9.48827e-07	0.000105765
v57306	s__Ruminococcus_lactaris	0.400783	9.05922e-06	0.000677714
v57759	s__Anaerostipes_hadrus	0.472175	9.96361e-08	1.45698e-05
v62919	s__Fusicatenibacter_saccharivorans	0.506803	7.50093e-09	1.35107e-06
v62919	s__Anaerostipes_hadrus	0.429008	1.72046e-06	0.000180061
v62919	s__Eubacterium_hallii	0.412892	4.52427e-06	0.000387104
v77445	s__Faecalibacterium_prausnitzii	0.406647	6.49416e-06	0.000520128
v79867	s__Parabacteroides_merdae	0.462885	1.90215e-07	2.62166e-05
v80449	s__Faecalibacterium_prausnitzii	0.710731	5.72038e-19	1.73338e-16
v10900	s__Eubacterium_eligens	0.973206	5.58975e-74	9.38362e-70
v10910	s__Anaerostipes_hadrus	0.415559	3.86854e-06	0.000343504
v10915	s__Faecalibacterium_prausnitzii	0.600403	1.31864e-12	3.02409e-10
v10915	s__Clostridium_bolteae	-0.456245	2.98491e-07	3.89644e-05
v10915	s__Clostridium_symbiosum	-0.453787	3.51823e-07	4.50849e-05
v10915	s__Erysipelatoclostridium_ramosum	-0.458833	2.50685e-07	3.33993e-05
v10915	s__Ruminococcus_torques	0.424305	2.29316e-06	0.000227833
v11242	s__Roseburia_intestinalis	0.684986	3.1109e-17	8.58936e-15
v11251	s__Faecalibacterium_prausnitzii	0.808506	8.81374e-28	3.71754e-25
v11251	s__Erysipelatoclostridium_ramosum	-0.486414	3.56071e-08	5.70366e-06
v11253	s__Eubacterium_eligens	0.978692	1.55458e-79	6.52427e-75
v11263	s__Roseburia_intestinalis	0.945634	5.97114e-57	1.31893e-53
v11269	s__Ruminococcus_bromii	0.924666	3.34218e-49	3.79093e-46
v11280	s__Faecalibacterium_prausnitzii	0.736976	6.05261e-21	1.96151e-18
v11289	s__Faecalibacterium_prausnitzii	0.463864	1.77843e-07	2.47142e-05
v11421	s__Parabacteroides_distasonis	0.890933	1.53253e-40	1.06309e-37
v11648	s__Eubacterium_rectale	0.889768	2.70124e-40	1.85845e-37
v11685	s__Faecalibacterium_prausnitzii	0.622303	1.13683e-13	2.75783e-11
v11689	s__Faecalibacterium_prausnitzii	0.856064	3.56969e-34	1.88444e-31
v11699	s__Faecalibacterium_prausnitzii	0.53935	4.99817e-10	1.0158e-07
v11707	s__Roseburia_intestinalis	0.458762	2.51896e-07	3.34026e-05
v11707	s__Eubacterium_sp_CAG_38	0.417713	3.40564e-06	0.000310153
v11717	s__Faecalibacterium_prausnitzii	0.630874	4.13141e-14	1.01992e-11
v11736	s__Faecalibacterium_prausnitzii	0.694435	7.53582e-18	2.13692e-15
v11737	s__Faecalibacterium_prausnitzii	0.873325	4.33211e-37	2.50772e-34
v11743	s__Ruminococcus_bicirculans	0.955565	8.85346e-62	3.37784e-58
v11767	s__Parabacteroides_distasonis	0.942468	1.33849e-55	2.39037e-52
v11774	s__Faecalibacterium_prausnitzii	0.810344	5.39978e-28	2.31243e-25
v11797	s__Eubacterium_rectale	0.447005	5.50075e-07	6.62427e-05
v11797	s__Lachnospira_pectinoschiza	0.423554	2.39974e-06	0.000235861
v11798	s__Eubacterium_rectale	0.607014	6.41818e-13	1.5006e-10
v11798	s__Fusicatenibacter_saccharivorans	0.412053	4.75137e-06	0.000405708
v11812	s__Faecalibacterium_prausnitzii	0.512488	4.76959e-09	8.93617e-07
v11812	s__Fusicatenibacter_saccharivorans	0.426793	1.97077e-06	0.000201025
v11812	s__Dorea_formicigenerans	0.511445	5.18615e-09	9.65199e-07
v11812	s__Dorea_longicatena	0.41909	3.13776e-06	0.00029134
v11812	s__Ruminococcus_torques	0.478434	6.37518e-08	9.6368e-06
v11819	s__Fusicatenibacter_saccharivorans	0.421952	2.64335e-06	0.000254441
v12578	s__Faecalibacterium_prausnitzii	0.718851	1.47986e-19	4.63483e-17
v12578	s__Coprococcus_comes	0.411809	4.81957e-06	0.000410696
v12578	s__Clostridium_bolteae	-0.402625	8.16506e-06	0.000627029
v12578	s__Dorea_formicigenerans	0.409814	5.41141e-06	0.000450607
v12578	s__Dorea_longicatena	0.400226	9.34711e-06	0.000693686
v12578	s__Erysipelatoclostridium_ramosum	-0.481796	4.99684e-08	7.79582e-06
v12578	s__Ruminococcus_gnavus	-0.421702	2.68345e-06	0.000257121
v12614	s__Roseburia_inulinivorans	0.684868	3.16577e-17	8.71221e-15
v12628	s__Faecalibacterium_prausnitzii	0.564192	5.16209e-11	1.09971e-08
v12633	s__Fusicatenibacter_saccharivorans	0.524801	1.73785e-09	3.39229e-07
v12633	s__Blautia_wexlerae	0.479307	5.98599e-08	9.10218e-06
v12633	s__Anaerostipes_hadrus	0.438763	9.34877e-07	0.000104348
v12633	s__Clostridium_bolteae	-0.401288	8.8053e-06	0.000662849
v12633	s__Dorea_formicigenerans	0.437047	1.04217e-06	0.000114497
v12633	s__Eubacterium_hallii	0.485892	3.70076e-08	5.90546e-06
v12633	s__Streptococcus_salivarius	0.403554	7.74664e-06	0.000599283
v12637	s__Fusicatenibacter_saccharivorans	0.503213	9.94178e-09	1.74211e-06
v12637	s__Eubacterium_ramulus	0.423342	2.43083e-06	0.00023808
v12653	s__Ruminococcus_bromii	0.919006	1.70486e-47	1.62612e-44
v12731	s__Faecalibacterium_prausnitzii	0.795889	2.21658e-26	8.90197e-24
v12755	s__Parabacteroides_distasonis	0.613138	3.24469e-13	7.78131e-11
v12806	s__Fusicatenibacter_saccharivorans	0.42084	2.8259e-06	0.000265913
v13029	s__Fusicatenibacter_saccharivorans	0.4671	1.42183e-07	2.00914e-05
v13029	s__Anaerostipes_hadrus	0.43923	9.07496e-07	0.000102107
v13245	s__Ruminococcus_bromii	0.587019	5.39305e-12	1.20072e-09
v13250	s__Ruminococcus_bicirculans	0.952279	4.54952e-60	1.59112e-56
v53816	s__Faecalibacterium_prausnitzii	0.588055	4.84714e-12	1.08493e-09
v54231	s__Faecalibacterium_prausnitzii	0.571459	2.56247e-11	5.5721e-09
v54531	s__Roseburia_faecis	0.880085	2.37754e-38	1.45665e-35
v55664	s__Faecalibacterium_prausnitzii	0.691298	1.21391e-17	3.41915e-15
v55664	s__Clostridium_bolteae	-0.451796	4.01533e-07	5.06052e-05
v55664	s__Erysipelatoclostridium_ramosum	-0.43531	1.16265e-06	0.000126902
v55664	s__Eubacterium_ramulus	0.410489	5.20388e-06	0.000439429
v55664	s__Ruminococcus_torques	0.413662	4.32499e-06	0.000373864
v55674	s__Blautia_wexlerae	0.49812	1.47435e-08	2.48497e-06
v55676	s__Faecalibacterium_prausnitzii	0.476381	7.38813e-08	1.09758e-05
v55681	s__Roseburia_hominis	0.471965	1.01129e-07	1.47624e-05
v55681	s__Ruminococcus_lactaris	0.410298	5.26185e-06	0.000443878
v55681	s__Erysipelatoclostridium_ramosum	-0.439259	9.0586e-07	0.000102107
v55681	s__Ruminococcus_gnavus	-0.484565	4.0805e-08	6.4259e-06
v55690	s__Faecalibacterium_prausnitzii	0.593988	2.6112e-12	5.89176e-10
v55690	s__Erysipelatoclostridium_ramosum	-0.449139	4.78409e-07	5.88794e-05
v55690	s__Ruminococcus_gnavus	-0.456007	3.03288e-07	3.94679e-05
v55700	s__Clostridium_bolteae	-0.401352	8.77348e-06	0.000662849
v55704	s__Fusicatenibacter_saccharivorans	0.708785	7.85568e-19	2.34653e-16
v55704	s__Blautia_wexlerae	0.459349	2.42081e-07	3.23556e-05
v55704	s__Anaerostipes_hadrus	0.48016	5.62763e-08	8.63548e-06
v55704	s__Dorea_formicigenerans	0.499651	1.31049e-08	2.24484e-06
v55704	s__Eubacterium_ramulus	0.421199	2.7658e-06	0.000262281
v55707	s__Ruminococcus_bromii	0.553108	1.45473e-10	3.05261e-08
v55712	s__Clostridium_bolteae	-0.419731	3.01991e-06	0.000281331
v55719	s__Lachnospira_pectinoschiza	0.956703	2.11042e-62	8.857e-59
v55917	s__Faecalibacterium_prausnitzii	0.648561	4.61722e-15	1.17797e-12
v56045	s__Faecalibacterium_prausnitzii	0.51503	3.88511e-09	7.34461e-07
v77863	s__Fusicatenibacter_saccharivorans	0.427933	1.83791e-06	0.000189984
v77863	s__Dorea_formicigenerans	0.506279	7.81718e-09	1.40202e-06
v77863	s__Dorea_longicatena	0.424324	2.29047e-06	0.000227833
v77863	s__Eubacterium_ramulus	0.503275	9.89383e-09	1.73734e-06
v78596	s__Faecalibacterium_prausnitzii	0.511766	5.05412e-09	9.44816e-07
v79063	s__Faecalibacterium_prausnitzii	0.434543	1.21999e-06	0.000132301
v79173	s__Fusicatenibacter_saccharivorans	-0.430805	1.53976e-06	0.000162568
v79650	s__Faecalibacterium_prausnitzii	0.441674	7.76421e-07	9.02627e-05
v80492	s__Eubacterium_rectale	0.747988	7.60968e-22	2.53463e-19
v80492	s__Ruminococcus_gnavus	-0.406953	6.3812e-06	0.000514518
v83524	s__Eubacterium_sp_CAG_180	0.445155	6.20357e-07	7.37829e-05
v83786	s__Parabacteroides_merdae	0.459558	2.38666e-07	3.20523e-05
v93105	s__Fusicatenibacter_saccharivorans	0.503906	9.41771e-09	1.66068e-06
v00079	s__Ruminococcus_lactaris	0.971999	6.51757e-73	6.83824e-69
v57334	s__Ruminococcus_bicirculans	0.907434	2.32165e-44	1.91049e-41
v57678	s__Bifidobacterium_longum	0.924343	4.21697e-49	4.71941e-46
v57678	s__Bifidobacterium_pseudocatenulatum	0.462612	1.93811e-07	2.66247e-05
v57679	s__Faecalibacterium_prausnitzii	0.902781	3.24699e-43	2.3907e-40
v57700	s__Roseburia_hominis	0.40911	5.63624e-06	0.000466518
v57700	s__Bilophila_wadsworthia	0.404769	7.22984e-06	0.000565558
v57700	s__Parabacteroides_merdae	0.465287	1.61228e-07	2.25548e-05
v57705	s__Faecalibacterium_prausnitzii	0.712179	4.51039e-19	1.37667e-16
v57705	s__Adlercreutzia_equolifaciens	0.415646	3.84868e-06	0.000342206
v57705	s__Clostridium_bolteae	-0.402856	8.05919e-06	0.000620602
v57705	s__Dorea_formicigenerans	0.425611	2.11818e-06	0.000214207
v57717	s__Eubacterium_rectale	0.905376	7.58183e-44	5.89249e-41
v57727	s__Faecalibacterium_prausnitzii	0.791751	6.0785e-26	2.40663e-23
v57727	s__Clostridium_bolteae	-0.415996	3.77017e-06	0.00033773
v57727	s__Clostridium_symbiosum	-0.411064	5.03291e-06	0.00042671
v57727	s__Dorea_formicigenerans	0.408911	5.7013e-06	0.000470039
v57734	s__Fusicatenibacter_saccharivorans	0.625088	8.21007e-14	2.00326e-11
v57745	s__Faecalibacterium_prausnitzii	0.719061	1.42808e-19	4.4894e-17
v57749	s__Roseburia_inulinivorans	0.594816	2.39272e-12	5.42797e-10
v57749	s__Roseburia_intestinalis	0.83609	3.0609e-31	1.44337e-28
v57775	s__Tyzzerella_nexilis	-0.442042	7.58284e-07	8.83991e-05
v57778	s__Anaerostipes_hadrus	0.581646	9.32413e-12	2.05955e-09
v57782	s__Faecalibacterium_prausnitzii	0.883576	4.95608e-39	3.12777e-36
v57782	s__Dorea_longicatena	0.405228	7.0431e-06	0.000555043
v57782	s__Ruminococcus_torques	0.404946	7.15724e-06	0.000561106
v57918	s__Ruminococcus_bromii	0.946112	3.67425e-57	8.33518e-54
v58509	s__Roseburia_inulinivorans	0.876616	1.07725e-37	6.41275e-35
v58541	s__Erysipelatoclostridium_ramosum	0.422647	2.53495e-06	0.000245981
v58541	s__Ruminococcus_gnavus	0.594717	2.41789e-12	5.4703e-10
v58552	s__Faecalibacterium_prausnitzii	0.518751	2.86854e-09	5.5097e-07
v58560	s__Fusicatenibacter_saccharivorans	0.441909	7.64802e-07	8.90353e-05
v58560	s__Dorea_formicigenerans	0.415907	3.78987e-06	0.000338372
v58686	s__Parabacteroides_distasonis	0.868721	2.84822e-36	1.60119e-33
v09987	s__Anaerostipes_hadrus	0.429698	1.64885e-06	0.00017343
v09997	s__Faecalibacterium_prausnitzii	0.405213	7.04914e-06	0.000555043
v09997	s__Fusicatenibacter_saccharivorans	0.568746	3.33492e-11	7.21443e-09
v09997	s__Anaerostipes_hadrus	0.420548	2.87581e-06	0.000270307
v09997	s__Dorea_formicigenerans	0.522916	2.03369e-09	3.94226e-07
v09997	s__Eubacterium_hallii	0.404352	7.40336e-06	0.000578054
v10051	s__Ruminococcus_bromii	0.897153	6.64007e-42	4.7636e-39
v10294	s__Faecalibacterium_prausnitzii	0.620241	1.44378e-13	3.49237e-11
v10294	s__Clostridium_bolteae	-0.424555	2.25861e-06	0.000226497
v10294	s__Clostridium_symbiosum	-0.408601	5.80419e-06	0.000475298
v10294	s__Erysipelatoclostridium_ramosum	-0.469676	1.18788e-07	1.71022e-05
v10294	s__Eubacterium_ramulus	0.406245	6.64534e-06	0.000530212
v10294	s__Ruminococcus_gnavus	-0.41313	4.46188e-06	0.000382937
v10294	s__Ruminococcus_torques	0.438016	9.80195e-07	0.00010854
v10307	s__Faecalibacterium_prausnitzii	0.808926	7.88416e-28	3.34225e-25
v10307	s__Dorea_formicigenerans	0.421153	2.77344e-06	0.000262448
v10307	s__Eubacterium_ramulus	0.410836	5.1001e-06	0.000431969
v10425	s__Eubacterium_eligens	0.716399	2.23703e-19	6.9032e-17
v10427	s__Eubacterium_rectale	0.912551	1.08076e-45	9.07143e-43
v10435	s__Faecalibacterium_prausnitzii	0.587024	5.39001e-12	1.20072e-09
v10435	s__Dorea_formicigenerans	0.410543	5.18767e-06	0.000438502
v10452	s__Faecalibacterium_prausnitzii	0.821475	2.4716e-29	1.10349e-26
v10499	s__Faecalibacterium_prausnitzii	0.414144	4.20443e-06	0.000366045
v10613	s__Faecalibacterium_prausnitzii	0.675312	1.25832e-16	3.40705e-14
v10613	s__Clostridium_symbiosum	-0.428386	1.78749e-06	0.000186101
v10613	s__Dorea_formicigenerans	0.415417	3.90107e-06	0.000345276
v10613	s__Dorea_longicatena	0.400954	8.97223e-06	0.000673005
v10613	s__Erysipelatoclostridium_ramosum	-0.431676	1.45881e-06	0.000154604
v10890	s__Eubacterium_eligens	0.812262	3.22072e-28	1.39348e-25
v10890	s__Roseburia_intestinalis	0.517614	3.14828e-09	5.99216e-07
v10893	s__Faecalibacterium_prausnitzii	0.446502	5.68413e-07	6.81121e-05
v27050	s__Faecalibacterium_prausnitzii	0.689114	1.68558e-17	4.71603e-15
v27335	s__Faecalibacterium_prausnitzii	0.753056	2.82539e-22	9.56257e-20
v27499	s__Roseburia_hominis	0.409672	5.45619e-06	0.000452988
v27548	s__Faecalibacterium_prausnitzii	0.53247	9.07689e-10	1.80969e-07
v27686	s__Coprococcus_comes	0.444164	6.6146e-07	7.80877e-05
v27686	s__Ruminococcus_lactaris	0.488879	2.96541e-08	4.79471e-06
v27686	s__Blautia_obeum	0.411186	4.99741e-06	0.000424128
v27686	s__Ruminococcus_gnavus	-0.400749	9.07624e-06	0.000678382
v27879	s__Roseburia_inulinivorans	0.946618	2.18683e-57	5.09871e-54
v28075	s__Fusicatenibacter_saccharivorans	0.470929	1.08783e-07	1.57972e-05
v28075	s__Dorea_formicigenerans	0.404195	7.46985e-06	0.000581938
v28125	s__Faecalibacterium_prausnitzii	0.454164	3.43089e-07	4.41485e-05
v28218	s__Fusicatenibacter_saccharivorans	0.405069	7.10724e-06	0.000558048
v28218	s__Blautia_wexlerae	0.408467	5.84926e-06	0.000478522
v28228	s__Eubacterium_rectale	0.43589	1.121e-06	0.000122675
v28228	s__Fusicatenibacter_saccharivorans	0.450606	4.34386e-07	5.41762e-05
v28228	s__Clostridium_bolteae	-0.444989	6.27083e-07	7.4343e-05
v28228	s__Dorea_formicigenerans	0.408756	5.75257e-06	0.000471992
v28313	s__Faecalibacterium_prausnitzii	0.640362	1.29781e-14	3.26147e-12
v28313	s__Coprococcus_comes	0.421329	2.74425e-06	0.000261571
v28313	s__Dorea_formicigenerans	0.434406	1.2305e-06	0.000132754
v28313	s__Dorea_longicatena	0.434097	1.25449e-06	0.000134997
v28313	s__Erysipelatoclostridium_ramosum	-0.483688	4.35174e-08	6.84021e-06
v28313	s__Eubacterium_ramulus	0.415944	3.78172e-06	0.000338043
v28313	s__Ruminococcus_gnavus	-0.411948	4.78059e-06	0.000407788
v28381	s__Roseburia_inulinivorans	0.70067	2.86844e-18	8.27372e-16
v28381	s__Roseburia_intestinalis	0.529993	1.12159e-09	2.23084e-07
v29122	s__Parabacteroides_merdae	0.465872	1.54834e-07	2.18056e-05
v29817	s__Faecalibacterium_prausnitzii	0.787028	1.86992e-25	7.19969e-23
v29834	s__Faecalibacterium_prausnitzii	0.760012	6.97023e-23	2.42761e-20
v32873	s__Eubacterium_sp_CAG_180	0.415891	3.79346e-06	0.000338372
v32888	s__Eubacterium_sp_CAG_180	0.463914	1.77234e-07	2.46705e-05
v32957	s__Faecalibacterium_prausnitzii	0.797194	1.60459e-26	6.47515e-24
v13375	s__Ruminococcus_bromii	0.88409	3.91733e-39	2.50996e-36
v13427	s__Roseburia_faecis	0.785558	2.63716e-25	1.00615e-22
v13884	s__Faecalibacterium_prausnitzii	0.618877	1.68929e-13	4.07448e-11
v13884	s__Erysipelatoclostridium_ramosum	-0.403559	7.74431e-06	0.000599283
v13884	s__Ruminococcus_gnavus	-0.451315	4.14515e-07	5.20849e-05
v14063	s__Parabacteroides_merdae	0.437914	9.866e-07	0.000109106
v15398	s__Ruminococcus_bicirculans	0.603993	8.93734e-13	2.06657e-10
v20790	s__Fusicatenibacter_saccharivorans	0.760668	6.09297e-23	2.15789e-20
v27832	s__Coprococcus_comes	0.40494	7.15956e-06	0.000561106
v27832	s__Ruminococcus_lactaris	0.413383	4.39619e-06	0.00037846
v27832	s__Dorea_formicigenerans	0.510988	5.37939e-09	9.96744e-07
v27832	s__Dorea_longicatena	0.447233	5.41959e-07	6.55032e-05
v27832	s__Eubacterium_hallii	0.478748	6.23231e-08	9.44251e-06
v27832	s__Eubacterium_ramulus	0.42198	2.63888e-06	0.000254302
v29257	s__Roseburia_inulinivorans	0.785614	2.60301e-25	9.97655e-23
v35076	s__Parabacteroides_distasonis	-0.409305	5.57315e-06	0.000461784
v35076	s__Fusicatenibacter_saccharivorans	0.760457	6.36308e-23	2.24408e-20
v35076	s__Anaerostipes_hadrus	0.414727	4.06277e-06	0.000357456
v35076	s__Dorea_formicigenerans	0.442448	7.38771e-07	8.6529e-05
v35076	s__Eubacterium_ramulus	0.423187	2.45361e-06	0.000239194
v39656	s__Parabacteroides_merdae	0.417081	3.53578e-06	0.00032015
v56116	s__Faecalibacterium_prausnitzii	0.835872	3.27839e-31	1.53729e-28
v56170	s__Dorea_formicigenerans	0.439238	9.07057e-07	0.000102107
v56185	s__Ruminococcus_bromii	0.917245	5.46724e-47	4.98802e-44
v56201	s__Faecalibacterium_prausnitzii	0.42326	2.44289e-06	0.000238704
v56201	s__Fusicatenibacter_saccharivorans	0.440225	8.51809e-07	9.72008e-05
v56212	s__Roseburia_intestinalis	0.45876	2.51929e-07	3.34026e-05
v56239	s__Ruminococcus_bicirculans	0.945204	9.20922e-57	1.98201e-53
v56242	s__Lachnospira_pectinoschiza	0.919943	9.07237e-48	8.9588e-45
v56251	s__Ruminococcus_gnavus	-0.408245	5.92471e-06	0.000483751
v56255	s__Faecalibacterium_prausnitzii	0.439843	8.72778e-07	9.92649e-05
v56916	s__Roseburia_faecis	0.920329	6.98151e-48	7.06024e-45
v56945	s__Faecalibacterium_prausnitzii	0.704517	1.56089e-18	4.56498e-16
v56959	s__Roseburia_hominis	0.457666	2.71269e-07	3.55769e-05
v56959	s__Ruminococcus_lactaris	0.40804	5.99513e-06	0.000487604
v56959	s__Erysipelatoclostridium_ramosum	-0.460839	2.18765e-07	2.96644e-05
v56959	s__Ruminococcus_gnavus	-0.447629	5.28129e-07	6.40593e-05
v56971	s__Fusicatenibacter_saccharivorans	0.554673	1.25969e-10	2.64995e-08
v56971	s__Dorea_formicigenerans	0.44649	5.68845e-07	6.81121e-05
v56980	s__Faecalibacterium_prausnitzii	0.759429	7.85259e-23	2.71241e-20
v57004	s__Eubacterium_eligens	0.606461	6.8211e-13	1.59038e-10
v57004	s__Eubacterium_rectale	0.430667	1.55301e-06	0.000163761
v57004	s__Roseburia_intestinalis	0.419872	2.99457e-06	0.000279902
v57004	s__Clostridium_bolteae	-0.400121	9.40227e-06	0.000696548
v57004	s__Dorea_formicigenerans	0.422252	2.59605e-06	0.00025075
v57299	s__Parabacteroides_distasonis	0.97508	9.79693e-76	2.05579e-71
v20570	s__Ruminococcus_lactaris	0.401438	8.73103e-06	0.000661415
v20570	s__Ruminococcus_gnavus	-0.460729	2.20413e-07	2.98396e-05
v20690	s__Eggerthella_lenta	-0.426881	1.96018e-06	0.000200555
v21383	s__Eubacterium_rectale	0.823956	1.20694e-29	5.47597e-27
v21968	s__Faecalibacterium_prausnitzii	0.480261	5.58665e-08	8.5883e-06
v22790	s__Ruminococcus_bicirculans	0.906315	4.43219e-44	3.51933e-41
v23461	s__Parabacteroides_merdae	0.493186	2.14659e-08	3.5608e-06
v23747	s__Ruminococcus_bicirculans	0.926662	7.75202e-50	9.03714e-47
v23798	s__Faecalibacterium_prausnitzii	0.722907	7.39797e-20	2.34323e-17
v24099	s__Fusicatenibacter_saccharivorans	0.507675	7.00175e-09	1.26933e-06
v24099	s__Anaerostipes_hadrus	0.466911	1.44069e-07	2.03237e-05
v24099	s__Dorea_formicigenerans	0.405425	6.96449e-06	0.00054941
v24099	s__Eubacterium_hallii	0.436854	1.05497e-06	0.000115751
v24228	s__Fusicatenibacter_saccharivorans	0.639536	1.43785e-14	3.60261e-12
v24600	s__Fusicatenibacter_saccharivorans	0.51398	4.22953e-09	7.94205e-07
v24924	s__Faecalibacterium_prausnitzii	0.643819	8.42641e-15	2.13679e-12
v24924	s__Dorea_formicigenerans	0.407601	6.14822e-06	0.000498606
v24924	s__Dorea_longicatena	0.402055	8.43236e-06	0.000643118
v24924	s__Erysipelatoclostridium_ramosum	-0.432064	1.42405e-06	0.000152072
v24924	s__Ruminococcus_gnavus	-0.443237	7.02211e-07	8.25501e-05
v25647	s__Eubacterium_eligens	0.415501	3.88191e-06	0.000344068
v25647	s__Eubacterium_rectale	0.490139	2.6992e-08	4.39922e-06
v25647	s__Clostridium_bolteae	-0.406099	6.70131e-06	0.000532911
v25647	s__Dorea_formicigenerans	0.474606	8.38633e-08	1.23929e-05
v26083	s__Eubacterium_sp_CAG_180	0.458235	2.61035e-07	3.44501e-05
v26381	s__Faecalibacterium_prausnitzii	0.783915	3.86131e-25	1.45992e-22
v26470	s__Roseburia_inulinivorans	0.921834	2.48145e-48	2.57139e-45
v26766	s__Parabacteroides_distasonis	0.841962	4.63365e-32	2.23523e-29
v26794	s__Coprococcus_comes	0.407075	6.33677e-06	0.000511426
v26794	s__Ruminococcus_lactaris	0.414537	4.10839e-06	0.00035921
v46992	s__Roseburia_faecis	0.961707	2.35216e-65	1.31621e-61
v48240	s__Bifidobacterium_longum	0.951374	1.28244e-59	3.84438e-56
v48240	s__Bifidobacterium_pseudocatenulatum	0.455712	3.09346e-07	4.0008e-05
v48760	s__Parabacteroides_merdae	0.85391	7.75707e-34	3.9701e-31
v49313	s__Ruminococcus_bicirculans	0.936363	3.36237e-53	4.70373e-50
v49977	s__Faecalibacterium_prausnitzii	0.508478	6.56991e-09	1.20404e-06
v50319	s__Roseburia_intestinalis	0.912886	8.78263e-46	7.44625e-43
v50321	s__Faecalibacterium_prausnitzii	0.760185	6.72717e-23	2.36256e-20
v50321	s__Clostridium_symbiosum	-0.455503	3.13705e-07	4.05095e-05
v50321	s__Dorea_formicigenerans	0.418775	3.19731e-06	0.000296213
v50344	s__Faecalibacterium_prausnitzii	0.462567	1.944e-07	2.6662e-05
v50350	s__Roseburia_intestinalis	0.429452	1.67399e-06	0.000175855
v50359	s__Eubacterium_rectale	0.798992	1.02449e-26	4.15418e-24
v50359	s__Dorea_formicigenerans	0.449294	4.73576e-07	5.8456e-05
v50387	s__Ruminococcus_bromii	0.741334	2.69794e-21	8.84588e-19
v50399	s__Roseburia_inulinivorans	0.951925	6.83811e-60	2.29585e-56
v50400	s__Roseburia_inulinivorans	0.949381	1.17357e-58	3.07826e-55
v50412	s__Faecalibacterium_prausnitzii	0.790708	7.80915e-26	3.07732e-23
v50412	s__Dorea_formicigenerans	0.461032	2.15903e-07	2.93712e-05
v50441	s__Faecalibacterium_prausnitzii	0.88449	3.26021e-39	2.10499e-36
v51329	s__Collinsella_aerofaciens	0.94153	3.25162e-55	5.45856e-52
v33395	s__Faecalibacterium_prausnitzii	0.760061	6.90008e-23	2.41319e-20
v33624	s__Faecalibacterium_prausnitzii	0.853057	1.05122e-33	5.31535e-31
v33624	s__Erysipelatoclostridium_ramosum	-0.418465	3.25677e-06	0.000300066
v33698	s__Faecalibacterium_prausnitzii	0.630643	4.24723e-14	1.04239e-11
v34194	s__Roseburia_inulinivorans	0.451806	4.01275e-07	5.06052e-05
v34335	s__Faecalibacterium_prausnitzii	0.405559	6.91105e-06	0.00054622
v34425	s__Faecalibacterium_prausnitzii	0.757862	1.07972e-22	3.69908e-20
v34425	s__Dorea_formicigenerans	0.401969	8.4734e-06	0.000644808
v34743	s__Faecalibacterium_prausnitzii	0.83541	3.79047e-31	1.75777e-28
v34745	s__Parabacteroides_merdae	0.549998	1.93233e-10	4.02462e-08
v35822	s__Parabacteroides_merdae	0.881837	1.08915e-38	6.77177e-36
v35851	s__Roseburia_intestinalis	0.463679	1.80121e-07	2.49894e-05
v35941	s__Parabacteroides_merdae	0.40878	5.74466e-06	0.000471804
v35950	s__Erysipelatoclostridium_ramosum	0.49959	1.31674e-08	2.25095e-06
v35950	s__Ruminococcus_gnavus	0.658778	1.21773e-15	3.17427e-13
v35950	s__Tyzzerella_nexilis	0.479944	5.71633e-08	8.73964e-06
v36056	s__Eubacterium_rectale	0.804123	2.77463e-27	1.14725e-24
v36085	s__Tyzzerella_nexilis	-0.433864	1.2729e-06	0.000136453
v37499	s__Faecalibacterium_prausnitzii	0.84605	1.18906e-32	5.80261e-30
v37910	s__Fusicatenibacter_saccharivorans	0.410032	5.34366e-06	0.000447215
v37910	s__Blautia_wexlerae	0.407376	6.22826e-06	0.000504123
v38201	s__Fusicatenibacter_saccharivorans	0.409758	5.42902e-06	0.000451178
v38228	s__Faecalibacterium_prausnitzii	0.414656	4.07991e-06	0.000357872
v39052	s__Coprococcus_comes	-0.410781	5.1164e-06	0.000432913
v39052	s__Clostridium_bolteae	0.402428	8.25681e-06	0.000631763
v39052	s__Eggerthella_lenta	0.405627	6.8846e-06	0.000544643
v39052	s__Erysipelatoclostridium_ramosum	0.542032	3.94676e-10	8.07989e-08
v39052	s__Ruminococcus_gnavus	0.722048	8.57692e-20	2.70644e-17
v39052	s__Tyzzerella_nexilis	0.519269	2.74903e-09	5.29227e-07
v39745	s__Faecalibacterium_prausnitzii	0.438052	9.77977e-07	0.000108438
v40307	s__Eubacterium_sp_CAG_180	0.432235	1.40902e-06	0.000150659
v40506	s__Faecalibacterium_prausnitzii	0.415405	3.90377e-06	0.000345276
v40506	s__Ruminococcus_lactaris	0.542688	3.72385e-10	7.64217e-08
v40506	s__Dorea_formicigenerans	0.426531	2.00258e-06	0.000203991
v41840	s__Faecalibacterium_prausnitzii	0.502147	1.08024e-08	1.87337e-06
v42271	s__Parabacteroides_merdae	0.48098	5.30241e-08	8.22667e-06
v42334	s__Ruminococcus_gnavus	-0.424415	2.27782e-06	0.00022758
v42346	s__Roseburia_hominis	0.451213	4.17331e-07	5.23604e-05
v42346	s__Erysipelatoclostridium_ramosum	-0.41352	4.36098e-06	0.0003762
v42347	s__Parabacteroides_merdae	0.419011	3.15265e-06	0.000292399
v05040	s__Bilophila_wadsworthia	0.859257	1.10337e-34	5.89891e-32
v05093	s__Roseburia_intestinalis	0.649975	3.85117e-15	9.85524e-13
v05111	s__Bifidobacterium_longum	0.875623	1.6463e-37	9.66322e-35
v05111	s__Bifidobacterium_pseudocatenulatum	0.49948	1.32792e-08	2.26545e-06
v05126	s__Faecalibacterium_prausnitzii	0.445149	6.206e-07	7.37829e-05
v05319	s__Eubacterium_eligens	0.701373	2.56831e-18	7.45929e-16
v05319	s__Clostridium_bolteae	-0.406109	6.69736e-06	0.000532911
v05338	s__Parabacteroides_merdae	0.865505	1.01832e-35	5.62327e-33
v05444	s__Parabacteroides_merdae	0.807748	1.07676e-27	4.4742e-25
v05446	s__Ruminococcus_gnavus	0.400507	9.20063e-06	0.000685239
v05458	s__Faecalibacterium_prausnitzii	0.404074	7.5213e-06	0.000584004
v05470	s__Roseburia_hominis	0.409583	5.48426e-06	0.000454868
v05471	s__Parabacteroides_distasonis	0.401272	8.81314e-06	0.000662849
v05501	s__Streptococcus_salivarius	0.508082	6.7793e-09	1.23971e-06
v05504	s__Faecalibacterium_prausnitzii	0.898595	3.11696e-42	2.25539e-39
v05510	s__Blautia_wexlerae	0.790552	8.10679e-26	3.17968e-23
v05510	s__Anaerostipes_hadrus	0.435166	1.17322e-06	0.000127724
v05530	s__Faecalibacterium_prausnitzii	0.756941	1.30049e-22	4.43733e-20
v05530	s__Coprococcus_comes	0.403885	7.6024e-06	0.000589755
v05531	s__Roseburia_hominis	0.410044	5.33986e-06	0.000447215
v05531	s__Parabacteroides_merdae	0.410106	5.32073e-06	0.000447207
v05531	s__Ruminococcus_gnavus	-0.404139	7.49347e-06	0.000582921
v05575	s__Faecalibacterium_prausnitzii	0.467311	1.40116e-07	1.98326e-05
v05575	s__Fusicatenibacter_saccharivorans	0.406784	6.44358e-06	0.000518156
v05575	s__Dorea_formicigenerans	0.420855	2.82342e-06	0.000265913
v05824	s__Eubacterium_eligens	0.434987	1.18645e-06	0.000128998
v05824	s__Roseburia_sp_CAG_303	0.42797	1.83371e-06	0.000189916
v05824	s__Fusicatenibacter_saccharivorans	0.607406	6.1465e-13	1.44364e-10
v05824	s__Clostridium_bolteae	-0.462646	1.93359e-07	2.66061e-05
v05824	s__Dorea_formicigenerans	0.434365	1.23366e-06	0.000132925
v05824	s__Eubacterium_ramulus	0.443625	6.84891e-07	8.07401e-05
v00011	s__Faecalibacterium_prausnitzii	0.606044	7.14048e-13	1.66023e-10
v00055	s__Faecalibacterium_prausnitzii	0.709372	7.14061e-19	2.14055e-16
v00115	s__Ruminococcus_bromii	0.574139	1.97075e-11	4.30774e-09
v00256	s__Parabacteroides_merdae	0.84979	3.30844e-33	1.64318e-30
v00511	s__Ruminococcus_bicirculans	0.963792	1.05384e-66	6.80421e-63
v01005	s__Eubacterium_eligens	0.450229	4.45327e-07	5.54584e-05
v01005	s__Eubacterium_rectale	0.534603	7.55506e-10	1.51346e-07
v01005	s__Fusicatenibacter_saccharivorans	0.485374	3.84482e-08	6.11168e-06
v01005	s__Clostridium_bolteae	-0.458519	2.56083e-07	3.38498e-05
v01005	s__Dorea_formicigenerans	0.449236	4.75378e-07	5.85922e-05
v01020	s__Eubacterium_rectale	0.844794	1.81382e-32	8.80029e-30
v01056	s__Roseburia_inulinivorans	0.507877	6.89024e-09	1.25199e-06
v01056	s__Roseburia_intestinalis	0.476041	7.57018e-08	1.12263e-05
v01058	s__Ruminococcus_bromii	0.905359	7.65499e-44	5.89476e-41
v01268	s__Tyzzerella_nexilis	-0.44509	6.22987e-07	7.39619e-05
v01285	s__Ruminococcus_bicirculans	0.940931	5.68746e-55	9.36044e-52
v01287	s__Roseburia_hominis	0.457874	2.67484e-07	3.51905e-05
v01287	s__Erysipelatoclostridium_ramosum	-0.406141	6.68519e-06	0.000532885
v01287	s__Ruminococcus_gnavus	-0.410083	5.32795e-06	0.000447207
v01321	s__Ruminococcus_bromii	0.921862	2.43256e-48	2.55224e-45
v01354	s__Faecalibacterium_prausnitzii	0.700846	2.79003e-18	8.0753e-16
v01500	s__Roseburia_intestinalis	0.471003	1.0822e-07	1.577e-05
v01505	s__Roseburia_faecis	0.460521	2.23546e-07	3.01666e-05
v01505	s__Roseburia_intestinalis	0.426922	1.95529e-06	0.000200389
v07887	s__Ruminococcus_bromii	0.930352	4.65466e-51	5.74549e-48
v08375	s__Parabacteroides_merdae	0.795065	2.71447e-26	1.08496e-23
v08443	s__Ruminococcus_bicirculans	0.950957	2.05285e-59	5.94166e-56
v08455	s__Roseburia_inulinivorans	0.448743	4.91001e-07	6.00767e-05
v08455	s__Roseburia_intestinalis	0.699166	3.62879e-18	1.03954e-15
v08457	s__Anaerostipes_hadrus	0.401582	8.66079e-06	0.000656686
v08484	s__Faecalibacterium_prausnitzii	0.493238	2.13827e-08	3.55401e-06
v08572	s__Faecalibacterium_prausnitzii	0.854208	6.97297e-34	3.59069e-31
v08900	s__Ruminococcus_bromii	0.916613	8.25734e-47	7.37328e-44
v08907	s__Ruminococcus_bromii	0.938468	5.33719e-54	7.85934e-51
v09016	s__Dorea_formicigenerans	0.435249	1.16714e-06	0.000127228
v09016	s__Eubacterium_hallii	0.447221	5.42375e-07	6.55032e-05
v09016	s__Eubacterium_ramulus	0.481171	5.22956e-08	8.14375e-06
v09150	s__Ruminococcus_bromii	0.902573	3.64207e-43	2.65827e-40
v09159	s__Eubacterium_rectale	0.904595	1.17999e-43	8.84321e-41
v09171	s__Dorea_formicigenerans	0.426464	2.01084e-06	0.000204584
v09205	s__Fusicatenibacter_saccharivorans	0.401255	8.82141e-06	0.000662877
v69503	s__Faecalibacterium_prausnitzii	0.509821	5.9045e-09	1.08923e-06
v70989	s__Faecalibacterium_prausnitzii	0.465398	1.59986e-07	2.24184e-05
v72975	s__Roseburia_inulinivorans	0.491641	2.41167e-08	3.96914e-06
v73853	s__Faecalibacterium_prausnitzii	0.819053	4.92257e-29	2.18614e-26
v73881	s__Faecalibacterium_prausnitzii	0.579195	1.19294e-11	2.62122e-09
v73881	s__Coprococcus_comes	0.413335	4.40846e-06	0.000379128
v73881	s__Blautia_obeum	0.416766	3.60238e-06	0.000325129
v73881	s__Dorea_formicigenerans	0.438261	9.65099e-07	0.000107293
v73881	s__Ruminococcus_torques	0.42191	2.65007e-06	0.000254796
v74066	s__Fusicatenibacter_saccharivorans	0.552528	1.53417e-10	3.21128e-08
v74207	s__Faecalibacterium_prausnitzii	0.663977	6.05788e-16	1.60402e-13
v74384	s__Eubacterium_rectale	0.773689	3.8536e-24	1.43122e-21
v74850	s__Faecalibacterium_prausnitzii	0.413823	4.28436e-06	0.0003715
v74850	s__Fusicatenibacter_saccharivorans	0.400361	9.27634e-06	0.000689654
v75853	s__Fusicatenibacter_saccharivorans	0.511592	5.1255e-09	9.56031e-07
v75853	s__Blautia_obeum	0.414936	4.01321e-06	0.000353837
v75962	s__Faecalibacterium_prausnitzii	0.738782	4.3384e-21	1.41692e-18
v75962	s__Clostridium_bolteae	-0.449522	4.6651e-07	5.76686e-05
v75962	s__Clostridium_symbiosum	-0.42105	2.7906e-06	0.000263478
v75962	s__Dorea_formicigenerans	0.455871	3.06069e-07	3.97067e-05
v75962	s__Erysipelatoclostridium_ramosum	-0.432667	1.37163e-06	0.000146848
v75962	s__Eubacterium_ramulus	0.449579	4.64784e-07	5.7566e-05
v75962	s__Ruminococcus_torques	0.40894	5.69196e-06	0.000469774
v76235	s__Ruminococcus_gnavus	0.487954	3.1767e-08	5.10804e-06
v76511	s__Faecalibacterium_prausnitzii	0.853336	9.52092e-34	4.84332e-31
v76738	s__Eubacterium_sp_CAG_38	0.495413	1.81317e-08	3.03773e-06
v77381	s__Bilophila_wadsworthia	0.461264	2.12522e-07	2.89582e-05
v77617	s__Ruminococcus_lactaris	0.461886	2.03683e-07	2.78443e-05
v77617	s__Adlercreutzia_equolifaciens	0.400131	9.39687e-06	0.000696548
v02539	s__Faecalibacterium_prausnitzii	0.457025	2.83227e-07	3.70295e-05
v02680	s__Parabacteroides_merdae	0.44119	8.0084e-07	9.24613e-05
v03065	s__Bilophila_wadsworthia	0.402494	8.22591e-06	0.000629972
v03065	s__Parabacteroides_merdae	0.439047	9.18166e-07	0.000102893
v03102	s__Faecalibacterium_prausnitzii	0.863493	2.22141e-35	1.20294e-32
v03136	s__Faecalibacterium_prausnitzii	0.7544	2.16349e-22	7.35201e-20
v03316	s__Bilophila_wadsworthia	0.405895	6.77965e-06	0.000537353
v03316	s__Parabacteroides_merdae	0.488878	2.96568e-08	4.79471e-06
v03363	s__Faecalibacterium_prausnitzii	0.424891	2.21299e-06	0.000222454
v03363	s__Fusicatenibacter_saccharivorans	0.426177	2.04635e-06	0.000207693
v03432	s__Bilophila_wadsworthia	0.406714	6.46936e-06	0.000519132
v03432	s__Parabacteroides_merdae	0.486351	3.57741e-08	5.71949e-06
v03432	s__Ruminococcus_gnavus	-0.403009	7.98967e-06	0.00061638
v03871	s__Parabacteroides_distasonis	0.747103	9.0241e-22	2.99386e-19
v03935	s__Faecalibacterium_prausnitzii	0.782982	4.78846e-25	1.80235e-22
v03935	s__Clostridium_bolteae	-0.419941	2.98221e-06	0.000279369
v03935	s__Dorea_formicigenerans	0.405448	6.95535e-06	0.000549204
v03935	s__Erysipelatoclostridium_ramosum	-0.48233	4.80612e-08	7.52625e-06
v03936	s__Fusicatenibacter_saccharivorans	0.452199	3.90957e-07	4.95701e-05
v04191	s__Parabacteroides_distasonis	0.763396	3.46759e-23	1.25455e-20
v04249	s__Ruminococcus_bromii	0.888705	4.50656e-40	3.0505e-37
v04310	s__Faecalibacterium_prausnitzii	0.799475	9.07315e-27	3.71495e-24
v04683	s__Roseburia_inulinivorans	0.889431	3.17875e-40	2.1692e-37
v05929	s__Parabacteroides_merdae	0.424485	2.2682e-06	0.000226918
v05929	s__Ruminococcus_gnavus	-0.416194	3.72635e-06	0.000334519
v06190	s__Parabacteroides_distasonis	0.787495	1.67524e-25	6.47985e-23
v06593	s__Ruminococcus_bicirculans	0.913502	5.98478e-46	5.1259e-43
v06597	s__Roseburia_inulinivorans	0.878185	5.46997e-38	3.30307e-35
v06622	s__Faecalibacterium_prausnitzii	0.623614	9.75765e-14	2.37396e-11
v06669	s__Faecalibacterium_prausnitzii	0.611263	4.00462e-13	9.5764e-11
v06681	s__Parabacteroides_merdae	0.458739	2.52302e-07	3.34026e-05
v06694	s__Roseburia_inulinivorans	0.956883	1.67561e-62	7.40234e-59
v06700	s__Parabacteroides_merdae	0.485323	3.85912e-08	6.11168e-06
v06705	s__Fusicatenibacter_saccharivorans	0.970567	1.04913e-71	9.78445e-68
v06705	s__Anaerostipes_hadrus	0.400996	8.95118e-06	0.000672027
v06718	s__Faecalibacterium_prausnitzii	0.533935	8.00347e-10	1.59947e-07
v06718	s__Clostridium_bolteae	-0.428646	1.75912e-06	0.000183421
v06718	s__Clostridium_symbiosum	-0.40669	6.47815e-06	0.000519341
v06718	s__Erysipelatoclostridium_ramosum	-0.419963	2.97839e-06	0.000279323
v06718	s__Eubacterium_ramulus	0.413679	4.32075e-06	0.000373864
v06718	s__Ruminococcus_torques	0.425115	2.1831e-06	0.000219977
v06740	s__Roseburia_faecis	0.919259	1.43921e-47	1.38853e-44
v06775	s__Bifidobacterium_longum	0.939365	2.38555e-54	3.5756e-51
v06775	s__Bifidobacterium_pseudocatenulatum	0.458929	2.49066e-07	3.32363e-05
v06776	s__Parabacteroides_distasonis	0.872831	5.32151e-37	3.05936e-34
v06782	s__Fusicatenibacter_saccharivorans	0.560604	7.24971e-11	1.54054e-08
v06782	s__Blautia_wexlerae	0.418622	3.22642e-06	0.000297992
v06782	s__Dorea_formicigenerans	0.440215	8.52313e-07	9.72008e-05
v06782	s__Eubacterium_ramulus	0.414128	4.20837e-06	0.000366045
v06785	s__Faecalibacterium_prausnitzii	0.78784	1.54448e-25	6.00174e-23
v06785	s__Erysipelatoclostridium_ramosum	-0.460355	2.2609e-07	3.0412e-05
v06793	s__Fusicatenibacter_saccharivorans	0.449065	4.80736e-07	5.90791e-05
v07210	s__Ruminococcus_lactaris	0.59559	2.20468e-12	5.01495e-10
v07210	s__Coprococcus_catus	0.400715	9.09363e-06	0.000679078
v42360	s__Fusicatenibacter_saccharivorans	0.50593	8.03556e-09	1.432e-06
v42360	s__Blautia_wexlerae	0.49346	2.10264e-08	3.50172e-06
v42360	s__Anaerostipes_hadrus	0.447117	5.46066e-07	6.58543e-05
v42360	s__Eubacterium_hallii	0.463183	1.86361e-07	2.577e-05
v42386	s__Roseburia_inulinivorans	0.959422	5.83175e-64	3.05934e-60
v42399	s__Fusicatenibacter_saccharivorans	0.480361	5.54624e-08	8.57329e-06
v42399	s__Blautia_wexlerae	0.417501	3.44876e-06	0.000313285
v42399	s__Anaerostipes_hadrus	0.42163	2.69504e-06	0.000257644
v42439	s__Bilophila_wadsworthia	0.433934	1.26735e-06	0.000136031
v42439	s__Parabacteroides_merdae	0.506376	7.75792e-09	1.39437e-06
v42548	s__Eubacterium_rectale	0.902867	3.09622e-43	2.29986e-40
v42631	s__Roseburia_faecis	0.876631	1.07045e-37	6.41275e-35
v42979	s__Parabacteroides_merdae	0.916826	7.19049e-47	6.48969e-44
v43143	s__Fusicatenibacter_saccharivorans	0.596163	2.0749e-12	4.73257e-10
v43143	s__Blautia_wexlerae	0.408786	5.74258e-06	0.000471804
v43143	s__Anaerostipes_hadrus	0.426791	1.97107e-06	0.000201025
v43143	s__Dorea_formicigenerans	0.480309	5.56722e-08	8.5883e-06
v43146	s__Faecalibacterium_prausnitzii	0.816951	8.87818e-29	3.90156e-26
v43504	s__Faecalibacterium_prausnitzii	0.60739	6.15734e-13	1.44364e-10
v43504	s__Eubacterium_ramulus	0.418376	3.27406e-06	0.000301128
v43509	s__Bilophila_wadsworthia	0.8939	3.51444e-41	2.47889e-38
v43583	s__Parabacteroides_merdae	0.430808	1.53947e-06	0.000162568
v43636	s__Faecalibacterium_prausnitzii	0.469004	1.24511e-07	1.78649e-05
v43643	s__Parabacteroides_distasonis	0.769158	1.02794e-23	3.75134e-21
v43842	s__Roseburia_hominis	0.41442	4.13673e-06	0.000361311
v43993	s__Ruminococcus_bromii	0.610666	4.2807e-13	1.01786e-10
v43993	s__Eubacterium_hallii	0.454388	3.37998e-07	4.35794e-05
v13260	s__Blautia_obeum	0.420999	2.79923e-06	0.000263996
v13260	s__Eubacterium_sp_CAG_180	0.448795	4.89333e-07	5.99601e-05
v13452	s__Parabacteroides_merdae	0.440495	8.37236e-07	9.60031e-05
v13452	s__Ruminococcus_gnavus	-0.419784	3.01037e-06	0.000280754
v13464	s__Roseburia_intestinalis	0.567437	3.78392e-11	8.10222e-09
v13470	s__Parabacteroides_distasonis	0.958043	3.70598e-63	1.72814e-59
v13483	s__Ruminococcus_bromii	0.855164	4.94419e-34	2.5617e-31
v13497	s__Roseburia_hominis	0.449572	4.64994e-07	5.7566e-05
v13497	s__Erysipelatoclostridium_ramosum	-0.421651	2.69165e-06	0.000257613
v13503	s__Fusicatenibacter_saccharivorans	0.535242	7.14896e-10	1.43554e-07
v13503	s__Blautia_wexlerae	0.502264	1.07041e-08	1.86016e-06
v13503	s__Anaerostipes_hadrus	0.574833	1.8405e-11	4.03353e-09
v13503	s__Ruminococcus_lactaris	0.402173	8.37633e-06	0.000639742
v13503	s__Clostridium_bolteae	-0.411761	4.83302e-06	0.000411425
v13503	s__Dorea_formicigenerans	0.501524	1.13378e-08	1.9501e-06
v13503	s__Ruminococcus_torques	0.414029	4.23291e-06	0.000367798
v13515	s__Ruminococcus_bromii	0.96452	3.41094e-67	2.60274e-63
v13571	s__Parabacteroides_merdae	0.437717	9.98936e-07	0.00011018
v13634	s__Ruminococcus_gnavus	-0.478318	6.42868e-08	9.68757e-06
v13840	s__Fusicatenibacter_saccharivorans	0.4008	9.05017e-06	0.000677714
v13840	s__Dorea_formicigenerans	0.401296	8.80102e-06	0.000662849
v13841	s__Faecalibacterium_prausnitzii	0.70845	8.29367e-19	2.46857e-16
v13844	s__Eubacterium_rectale	0.766658	1.74961e-23	6.35739e-21
v13844	s__Sellimonas_intestinalis	-0.415947	3.78096e-06	0.000338043
v13849	s__Eubacterium_rectale	0.424491	2.26734e-06	0.000226918
v13849	s__Fusicatenibacter_saccharivorans	0.507876	6.8912e-09	1.25199e-06
v13849	s__Clostridium_bolteae	-0.440078	8.59795e-07	9.79209e-05
v13849	s__Dorea_formicigenerans	0.424966	2.20287e-06	0.000221703
v13850	s__Roseburia_inulinivorans	0.905198	8.38772e-44	6.40029e-41
v13850	s__Roseburia_sp_CAG_303	0.418346	3.27991e-06	0.000301206
v13857	s__Parabacteroides_merdae	0.421182	2.76855e-06	0.000262281
v13873	s__Roseburia_hominis	0.414909	4.01963e-06	0.000354031
v13877	s__Eggerthella_lenta	0.418199	3.30877e-06	0.000302862
v13877	s__Ruminococcus_gnavus	0.53993	4.75007e-10	9.67724e-08
v13888	s__Ruminococcus_bicirculans	0.942696	1.07619e-55	1.96372e-52
v13937	s__Parabacteroides_merdae	0.453534	3.57793e-07	4.57801e-05
v14125	s__Ruminococcus_bromii	0.942083	1.93014e-55	3.30629e-52
v14150	s__Ruminococcus_bicirculans	0.944763	1.43141e-56	3.00367e-53
v14155	s__Roseburia_intestinalis	0.582348	8.6849e-12	1.92342e-09
v14155	s__Dorea_formicigenerans	0.415017	3.99398e-06	0.000352511
v15166	s__Faecalibacterium_prausnitzii	0.871151	1.06364e-36	6.03229e-34
v15173	s__Faecalibacterium_prausnitzii	0.48	5.69314e-08	8.72006e-06
v15354	s__Blautia_obeum	0.414207	4.18894e-06	0.000365491
v15354	s__Eubacterium_sp_CAG_180	0.470947	1.08649e-07	1.57972e-05
v15653	s__Faecalibacterium_prausnitzii	0.525503	1.63868e-09	3.22118e-07
v15653	s__Dorea_formicigenerans	0.430289	1.58969e-06	0.000167418
v15737	s__Eubacterium_rectale	0.92628	1.02896e-49	1.1831e-46
v15737	s__Sellimonas_intestinalis	-0.404185	7.4739e-06	0.000581938
v15740	s__Fusicatenibacter_saccharivorans	0.402674	8.14282e-06	0.000625894
v15740	s__Dorea_formicigenerans	0.460414	2.25185e-07	3.03389e-05
v15746	s__Faecalibacterium_prausnitzii	0.675433	1.23683e-16	3.3597e-14
v15767	s__Roseburia_hominis	0.423459	2.41364e-06	0.000236672
v15778	s__Roseburia_inulinivorans	0.921691	2.73886e-48	2.80352e-45
v16149	s__Parabacteroides_merdae	0.699094	3.67026e-18	1.04785e-15
v16204	s__Roseburia_faecis	0.951729	8.56085e-60	2.76371e-56
v16222	s__Faecalibacterium_prausnitzii	0.735436	8.02216e-21	2.57988e-18
v16222	s__Dorea_formicigenerans	0.402534	8.2072e-06	0.000629229
v17750	s__Faecalibacterium_prausnitzii	0.66667	4.19621e-16	1.11814e-13
v18826	s__Roseburia_inulinivorans	0.427002	1.94583e-06	0.000199911
v18826	s__Roseburia_intestinalis	0.506016	7.98087e-09	1.42528e-06
v14165	s__Eggerthella_lenta	0.400625	9.1396e-06	0.000681903
v14224	s__Faecalibacterium_prausnitzii	0.640691	1.24584e-14	3.14028e-12
v14225	s__Ruminococcus_bromii	0.631053	4.04321e-14	1.00109e-11
v14225	s__Eubacterium_hallii	0.450102	4.49054e-07	5.58396e-05
v14226	s__Ruminococcus_bicirculans	0.864424	1.55069e-35	8.45186e-33
v14237	s__Faecalibacterium_prausnitzii	0.485485	3.81348e-08	6.07378e-06
v14237	s__Coprococcus_comes	0.443258	7.01268e-07	8.25501e-05
v14237	s__Dorea_formicigenerans	0.470675	1.10748e-07	1.60272e-05
v14237	s__Eubacterium_ramulus	0.401885	8.51402e-06	0.000646727
v14238	s__Faecalibacterium_prausnitzii	0.83838	1.47901e-31	7.05354e-29
v14261	s__Faecalibacterium_prausnitzii	0.865833	8.95395e-36	4.97721e-33
v14262	s__Parabacteroides_merdae	0.810106	5.75616e-28	2.45253e-25
v14263	s__Eubacterium_eligens	0.982775	1.0475e-84	8.79233e-80
v14268	s__Roseburia_inulinivorans	0.431414	1.4827e-06	0.000156938
v14268	s__Roseburia_intestinalis	0.494193	1.9892e-08	3.326e-06
v14271	s__Eubacterium_sp_CAG_180	0.716888	2.06075e-19	6.38271e-17
v14305	s__Eubacterium_rectale	0.74174	2.50009e-21	8.22932e-19
v14404	s__Parabacteroides_merdae	0.42837	1.78926e-06	0.000186101
v14661	s__Roseburia_inulinivorans	0.602648	1.03457e-12	2.38564e-10
v14781	s__Roseburia_intestinalis	0.89358	4.12741e-41	2.88699e-38
v14939	s__Anaerostipes_hadrus	0.438326	9.61162e-07	0.000106997
v15022	s__Ruminococcus_bromii	0.904994	9.41835e-44	7.12197e-41
v15128	s__Fusicatenibacter_saccharivorans	0.421524	2.71225e-06	0.000258994
v15129	s__Eubacterium_rectale	0.517287	3.23348e-09	6.14039e-07
v15129	s__Clostridium_bolteae	-0.478016	6.57006e-08	9.88288e-06
v15153	s__Turicimonas_muris	0.401705	8.6006e-06	0.000652712
v08572	ALP	0.422985	2.48372e-06	0.000241568
v64273	ALP	0.42422	2.30488e-06	0.000228679
v02947	ALP	0.425225	2.16847e-06	0.000218765
v33624	ALP	0.423716	2.37636e-06	0.000234386
v35787	ALT	0.408337	5.89332e-06	0.000481657
v35787	AST	0.437109	1.03807e-06	0.000114196
v08572	DB	0.475952	7.61843e-08	1.1278e-05
v64273	DB	0.434768	1.20287e-06	0.000130613
v04310	DB	0.423291	2.43829e-06	0.000238531
v29834	DB	0.441239	7.98332e-07	9.22987e-05
v32957	DB	0.42767	1.86776e-06	0.000192595
v02454	DB	0.425363	2.15036e-06	0.000217199
v50441	DB	0.434463	1.22609e-06	0.000132449
v45982	DB	0.41806	3.33623e-06	0.000305043
v45989	DB	0.400325	9.29541e-06	0.00069046
v11774	DB	0.40885	5.7214e-06	0.000470815
v26381	DB	0.424181	2.31043e-06	0.000228959
v57679	DB	0.410257	5.27452e-06	0.0004445
v44806	DB	0.41647	3.66597e-06	0.00032945
v33624	DB	0.473142	9.30464e-08	1.36299e-05
v34743	DB	0.40899	5.67558e-06	0.000468883
v37499	DB	0.434466	1.22584e-06	0.000132449
s__Faecalibacterium_prausnitzii	DB	0.417021	3.54836e-06	0.000320598
v08572	TB	0.461769	2.05311e-07	2.80211e-05
v64273	TB	0.417646	3.41926e-06	0.000310942
v04310	TB	0.419785	3.01021e-06	0.000280754
v29834	TB	0.437808	9.9323e-07	0.000109694
v32957	TB	0.418211	3.30632e-06	0.000302862
v02454	TB	0.404477	7.35068e-06	0.000574475
v50441	TB	0.416086	3.75013e-06	0.000336293
v45982	TB	0.423058	2.47285e-06	0.00024079
v11774	TB	0.416687	3.61915e-06	0.000326291
v26381	TB	0.409991	5.35627e-06	0.000447793
v44806	TB	0.408208	5.93715e-06	0.000484296
v33624	TB	0.451945	3.97593e-07	5.02596e-05
v34743	TB	0.414608	4.09146e-06	0.000358477
v37499	TB	0.44244	7.3915e-07	8.6529e-05
corr : correlation between bacteria and viruses
pval : p-value from significance test
qvalue : The false discovery rate (FDR) method was utilized for pval correction

## Sheet: Table S7
Supplementary Table S7 | Details of the AP disease group cross-kingdom network identified by the spearman method(|r|>0.4, pvalue<0.05).
from	to	corr	pval	qvalue
v16960	s__Veillonella_parvula	0.913639	5.18035e-33	1.02223e-29
v13464	s__Turicimonas_muris	0.434581	4.51223e-05	0.00314751
v11579	s__Streptococcus_thermophilus	0.486877	3.51413e-06	0.000406312
v10051	s__Streptococcus_thermophilus	0.442309	3.17535e-05	0.00240585
v61503	s__Streptococcus_thermophilus	0.449442	2.27839e-05	0.00185441
v16300	s__Streptococcus_thermophilus	0.55138	7.94427e-08	1.41654e-05
v04249	s__Streptococcus_thermophilus	0.474441	6.70122e-06	0.00069112
v01058	s__Streptococcus_thermophilus	0.511581	9.02054e-07	0.000122854
v52460	s__Streptococcus_thermophilus	0.409231	0.000134835	0.00703473
v43323	s__Streptococcus_salivarius	0.446408	2.6263e-05	0.00207114
v05510	s__Streptococcus_salivarius	0.414049	0.00011024	0.00603148
v03484	s__Streptococcus_salivarius	0.420323	8.44175e-05	0.00497749
v49224	s__Sellimonas_intestinalis	0.572124	1.96545e-08	3.87399e-06
v50323	s__Sellimonas_intestinalis	0.486877	3.51413e-06	0.000406312
v12618	s__Sellimonas_intestinalis	0.625823	3.24136e-10	7.86411e-08
v76739	s__Ruminococcus_torques	0.422828	7.57735e-05	0.0046004
v45328	s__Ruminococcus_torques	0.877715	2.78154e-27	3.01214e-24
v05544	s__Ruminococcus_torques	0.86374	1.58863e-25	1.38301e-22
v43323	s__Ruminococcus_lactaris	0.464032	1.1285e-05	0.00106718
v14268	s__Ruminococcus_lactaris	0.435856	4.26066e-05	0.00301465
v00079	s__Ruminococcus_lactaris	0.804211	9.20068e-20	4.89223e-17
v05319	s__Ruminococcus_lactaris	0.481601	4.6355e-06	0.00051197
v74948	s__Ruminococcus_lactaris	0.441746	3.25863e-05	0.00244598
v01509	s__Ruminococcus_lactaris	0.448545	2.3765e-05	0.00190976
v02300	s__Ruminococcus_lactaris	0.423777	7.27173e-05	0.00445321
v13503	s__Ruminococcus_lactaris	0.408521	0.000138867	0.00719435
v19128	s__Ruminococcus_lactaris	0.435593	4.31141e-05	0.00303847
v03936	s__Ruminococcus_lactaris	0.421571	8.0002e-05	0.004771
v45382	s__Ruminococcus_lactaris	0.853077	2.60265e-24	2.00965e-21
v46351	s__Ruminococcus_lactaris	0.4622	1.23478e-05	0.00115417
v52751	s__Ruminococcus_lactaris	0.410221	0.000129405	0.00681548
v93105	s__Ruminococcus_gnavus	0.484613	3.9597e-06	0.000448611
v05446	s__Ruminococcus_gnavus	0.48995	2.98422e-06	0.000359068
v41807	s__Ruminococcus_gnavus	0.406463	0.00015117	0.00761408
v05461	s__Ruminococcus_gnavus	0.657827	1.88635e-11	5.16989e-09
v76235	s__Ruminococcus_gnavus	0.67134	5.10903e-12	1.46819e-09
v39052	s__Ruminococcus_gnavus	0.49961	1.76677e-06	0.000226713
v23461	s__Ruminococcus_gnavus	0.402416	0.000178356	0.00852863
v13877	s__Ruminococcus_gnavus	0.569793	2.31055e-08	4.49939e-06
v35917	s__Ruminococcus_gnavus	0.425743	6.67496e-05	0.00418886
v53509	s__Ruminococcus_gnavus	0.667922	7.15477e-12	2.04286e-09
v75603	s__Ruminococcus_gnavus	0.446834	2.57456e-05	0.00204121
v23672	s__Ruminococcus_gnavus	0.403015	0.000174066	0.00838671
v41867	s__Ruminococcus_gnavus	0.437437	3.96676e-05	0.00285678
v03915	s__Ruminococcus_gnavus	0.451529	2.06454e-05	0.001723
v02484	s__Ruminococcus_gnavus	0.486429	3.59831e-06	0.000413107
v02508	s__Ruminococcus_gnavus	0.584897	7.91698e-09	1.63112e-06
v03140	s__Ruminococcus_gnavus	0.935888	5.36738e-38	2.07223e-34
v05467	s__Ruminococcus_gnavus	0.782123	4.15338e-18	1.96176e-15
v05475	s__Ruminococcus_gnavus	0.904684	2.24317e-31	3.62162e-28
v05571	s__Ruminococcus_gnavus	0.528875	3.26041e-07	5.08819e-05
v09195	s__Ruminococcus_gnavus	0.891376	3.20501e-29	3.89861e-26
v10445	s__Ruminococcus_gnavus	0.927383	6.62617e-36	1.95255e-32
v53784	s__Ruminococcus_gnavus	0.437532	3.9497e-05	0.00284942
v35950	s__Ruminococcus_gnavus	0.448618	2.36829e-05	0.00190489
v10923	s__Ruminococcus_gnavus	0.528084	3.42005e-07	5.29082e-05
v11692	s__Ruminococcus_gnavus	0.80682	5.68277e-20	3.07694e-17
v12632	s__Ruminococcus_gnavus	0.75761	1.75072e-16	7.1312e-14
v53739	s__Ruminococcus_gnavus	0.915659	2.09212e-33	4.32038e-30
v53786	s__Ruminococcus_gnavus	0.440756	3.41004e-05	0.00254244
v53794	s__Ruminococcus_gnavus	0.506152	1.22746e-06	0.000163412
v55716	s__Ruminococcus_gnavus	0.494803	2.29799e-06	0.000285794
v58516	s__Ruminococcus_gnavus	0.750906	4.51307e-16	1.75001e-13
v49225	s__Ruminococcus_gnavus	0.487826	3.34176e-06	0.000389218
v58541	s__Ruminococcus_gnavus	0.700555	2.36916e-13	7.65005e-11
v55707	s__Ruminococcus_bromii	0.480871	4.81483e-06	0.000527749
v56118	s__Ruminococcus_bromii	0.442024	3.21726e-05	0.00242312
v56185	s__Ruminococcus_bromii	0.719539	2.62156e-14	8.98801e-12
v56212	s__Ruminococcus_bromii	0.438399	3.79721e-05	0.00277062
v56239	s__Ruminococcus_bromii	0.439599	3.59531e-05	0.00265163
v56251	s__Ruminococcus_bromii	0.418205	9.24311e-05	0.00534008
v42548	s__Ruminococcus_bromii	0.422455	7.70052e-05	0.00464532
v43842	s__Ruminococcus_bromii	0.518716	5.96827e-07	8.57557e-05
v43993	s__Ruminococcus_bromii	0.589074	5.83048e-09	1.22671e-06
v07887	s__Ruminococcus_bromii	0.844518	2.10323e-23	1.5184e-20
v08443	s__Ruminococcus_bromii	0.438737	3.73933e-05	0.00273739
v08900	s__Ruminococcus_bromii	0.780087	5.77103e-18	2.66904e-15
v08907	s__Ruminococcus_bromii	0.818016	6.59021e-21	3.78139e-18
v09150	s__Ruminococcus_bromii	0.680766	1.97134e-12	5.85455e-10
v09159	s__Ruminococcus_bromii	0.432022	5.05965e-05	0.00341403
v09180	s__Ruminococcus_bromii	0.434536	4.52134e-05	0.00314891
v45358	s__Ruminococcus_bromii	0.417059	9.70559e-05	0.00550343
v14225	s__Ruminococcus_bromii	0.479138	5.26689e-06	0.00056621
v14226	s__Ruminococcus_bromii	0.435752	4.2806e-05	0.00302401
v14305	s__Ruminococcus_bromii	0.428195	5.99442e-05	0.00387122
v15022	s__Ruminococcus_bromii	0.819569	4.83125e-21	2.82241e-18
v05470	s__Ruminococcus_bromii	0.48227	4.47665e-06	0.000496897
v05531	s__Ruminococcus_bromii	0.444997	2.80442e-05	0.00217491
v09973	s__Ruminococcus_bromii	0.452806	1.94314e-05	0.0016433
v10051	s__Ruminococcus_bromii	0.60216	2.17285e-09	4.77586e-07
v10301	s__Ruminococcus_bromii	0.423519	7.35383e-05	0.00449418
v42334	s__Ruminococcus_bromii	0.53184	2.7228e-07	4.35638e-05
v01535	s__Ruminococcus_bromii	0.894959	8.99978e-30	1.14166e-26
v01881	s__Ruminococcus_bromii	0.870987	2.06786e-26	1.97443e-23
v23747	s__Ruminococcus_bromii	0.403784	0.000168702	0.00822472
v28075	s__Ruminococcus_bromii	0.443632	2.98744e-05	0.00229281
v13464	s__Ruminococcus_bromii	0.468433	9.0722e-06	0.000887217
v13483	s__Ruminococcus_bromii	0.806215	6.35894e-20	3.42219e-17
v13515	s__Ruminococcus_bromii	0.925569	1.71501e-35	4.75904e-32
v13873	s__Ruminococcus_bromii	0.407748	0.000143375	0.00736642
v13888	s__Ruminococcus_bromii	0.419227	8.84815e-05	0.00514874
v14125	s__Ruminococcus_bromii	0.815004	1.19362e-20	6.70831e-18
v14150	s__Ruminococcus_bromii	0.439599	3.59531e-05	0.00265163
v13375	s__Ruminococcus_bromii	0.717984	3.16069e-14	1.07947e-11
v19960	s__Ruminococcus_bromii	0.421958	7.86771e-05	0.00471415
v15653	s__Ruminococcus_bromii	0.428478	5.92023e-05	0.00383166
v18731	s__Ruminococcus_bromii	0.468648	8.97506e-06	0.000879369
v19314	s__Ruminococcus_bromii	0.480368	4.94205e-06	0.000537727
v08139	s__Ruminococcus_bromii	0.425943	6.61693e-05	0.00416756
v04249	s__Ruminococcus_bromii	0.568253	2.56946e-08	4.96006e-06
v59596	s__Ruminococcus_bromii	0.714415	4.83267e-14	1.63791e-11
v00115	s__Ruminococcus_bromii	0.531571	2.76794e-07	4.41269e-05
v00511	s__Ruminococcus_bromii	0.451207	2.09628e-05	0.00174398
v01015	s__Ruminococcus_bromii	0.432847	4.8768e-05	0.00333629
v01058	s__Ruminococcus_bromii	0.543868	1.28749e-07	2.23294e-05
v01285	s__Ruminococcus_bromii	0.438587	3.76492e-05	0.00274932
v01291	s__Ruminococcus_bromii	0.418372	9.17767e-05	0.00530918
v01321	s__Ruminococcus_bromii	0.735	3.80341e-15	1.38986e-12
v43045	s__Ruminococcus_bromii	0.435752	4.2807e-05	0.00302401
v45858	s__Ruminococcus_bromii	0.542949	1.36478e-07	2.36238e-05
v47171	s__Ruminococcus_bromii	0.413101	0.000114724	0.0062068
v49313	s__Ruminococcus_bromii	0.438812	3.7266e-05	0.00273257
v50387	s__Ruminococcus_bromii	0.633027	1.75838e-10	4.38598e-08
v51327	s__Ruminococcus_bromii	0.520384	5.4115e-07	7.88586e-05
v46372	s__Ruminococcus_bromii	0.44476	2.83543e-05	0.00219321
v46546	s__Ruminococcus_bromii	0.740183	1.93176e-15	7.17726e-13
v46920	s__Ruminococcus_bromii	0.860889	3.43148e-25	2.84774e-22
v51364	s__Ruminococcus_bromii	0.408503	0.000138965	0.00719522
v51784	s__Ruminococcus_bromii	0.793932	5.7397e-19	2.83152e-16
v52460	s__Ruminococcus_bromii	0.594195	3.98314e-09	8.4616e-07
v52958	s__Ruminococcus_bromii	0.848969	7.21104e-24	5.33605e-21
v53235	s__Ruminococcus_bromii	0.409061	0.000135794	0.00707641
v53772	s__Ruminococcus_bromii	0.902936	4.48254e-31	6.98316e-28
v11269	s__Ruminococcus_bromii	0.756106	2.17093e-16	8.68354e-14
v11648	s__Ruminococcus_bromii	0.453388	1.89004e-05	0.00160853
v11684	s__Ruminococcus_bromii	0.402	0.000181398	0.00864149
v11743	s__Ruminococcus_bromii	0.4372	4.00946e-05	0.00288052
v57717	s__Ruminococcus_bromii	0.44183	3.24605e-05	0.00244067
v57725	s__Ruminococcus_bromii	0.425767	6.66815e-05	0.00418754
v57734	s__Ruminococcus_bromii	0.514999	7.40985e-07	0.000103456
v57918	s__Ruminococcus_bromii	0.88032	1.23886e-27	1.39251e-24
v12653	s__Ruminococcus_bromii	0.686636	1.07003e-12	3.25399e-10
v13245	s__Ruminococcus_bromii	0.535328	2.19786e-07	3.61415e-05
v13250	s__Ruminococcus_bromii	0.438025	3.86234e-05	0.00280647
v53787	s__Ruminococcus_bicirculans	0.405347	0.000158258	0.00784206
v56212	s__Ruminococcus_bicirculans	0.408569	0.000138588	0.00719247
v56239	s__Ruminococcus_bicirculans	0.896174	5.79046e-30	7.79063e-27
v56959	s__Ruminococcus_bicirculans	0.409848	0.000131428	0.00689746
v42548	s__Ruminococcus_bicirculans	0.421407	8.05724e-05	0.00479408
v43993	s__Ruminococcus_bicirculans	0.438008	3.86531e-05	0.00280647
v07887	s__Ruminococcus_bicirculans	0.437955	3.87455e-05	0.00281089
v08443	s__Ruminococcus_bicirculans	0.896657	4.85145e-30	6.94837e-27
v08457	s__Ruminococcus_bicirculans	0.40206	0.000180952	0.00862489
v44399	s__Ruminococcus_bicirculans	0.438642	3.7555e-05	0.00274696
v45358	s__Ruminococcus_bicirculans	0.418243	9.22806e-05	0.00533485
v14225	s__Ruminococcus_bicirculans	0.494574	2.3267e-06	0.00028896
v14226	s__Ruminococcus_bicirculans	0.853117	2.57675e-24	2.00711e-21
v15022	s__Ruminococcus_bicirculans	0.445774	2.70502e-05	0.00211258
v78917	s__Ruminococcus_bicirculans	0.4024	0.000178474	0.00852968
v09973	s__Ruminococcus_bicirculans	0.448455	2.38655e-05	0.0019161
v12629	s__Ruminococcus_bicirculans	0.416119	0.000101008	0.0056603
v10586	s__Ruminococcus_bicirculans	0.422182	7.79204e-05	0.00469097
v01535	s__Ruminococcus_bicirculans	0.514574	7.59417e-07	0.000105367
v01881	s__Ruminococcus_bicirculans	0.440001	3.52988e-05	0.0026186
v22790	s__Ruminococcus_bicirculans	0.721028	2.18896e-14	7.53392e-12
v23747	s__Ruminococcus_bicirculans	0.866617	7.17222e-26	6.30573e-23
v24228	s__Ruminococcus_bicirculans	0.44531	2.764e-05	0.00214919
v25647	s__Ruminococcus_bicirculans	0.431383	5.20557e-05	0.003486
v64018	s__Ruminococcus_bicirculans	0.743307	1.27413e-15	4.83505e-13
v13464	s__Ruminococcus_bicirculans	0.423285	7.42878e-05	0.00452442
v13483	s__Ruminococcus_bicirculans	0.471884	7.62867e-06	0.000768911
v13497	s__Ruminococcus_bicirculans	0.413237	0.000114072	0.00619156
v13515	s__Ruminococcus_bicirculans	0.497783	1.95337e-06	0.000247087
v13844	s__Ruminococcus_bicirculans	0.415525	0.000103582	0.00576308
v13888	s__Ruminococcus_bicirculans	0.862669	2.12579e-25	1.78081e-22
v14125	s__Ruminococcus_bicirculans	0.420179	8.49405e-05	0.00499056
v14150	s__Ruminococcus_bicirculans	0.896174	5.79046e-30	7.79063e-27
v15398	s__Ruminococcus_bicirculans	0.645818	5.70368e-11	1.4766e-08
v05208	s__Ruminococcus_bicirculans	0.426544	6.4452e-05	0.0041056
v08959	s__Ruminococcus_bicirculans	0.401756	0.000183195	0.00870377
v00511	s__Ruminococcus_bicirculans	0.924821	2.52067e-35	6.78273e-32
v01285	s__Ruminococcus_bicirculans	0.896174	5.79046e-30	7.79063e-27
v01321	s__Ruminococcus_bicirculans	0.444247	2.90358e-05	0.00223425
v06593	s__Ruminococcus_bicirculans	0.758686	1.49973e-16	6.13701e-14
v06705	s__Ruminococcus_bicirculans	0.412017	0.00012006	0.00644565
v42394	s__Ruminococcus_bicirculans	0.417525	9.51499e-05	0.00542807
v49313	s__Ruminococcus_bicirculans	0.895932	6.32401e-30	8.13854e-27
v50387	s__Ruminococcus_bicirculans	0.465036	1.07397e-05	0.00102324
v46920	s__Ruminococcus_bicirculans	0.456021	1.66634e-05	0.00145658
v51332	s__Ruminococcus_bicirculans	0.442711	3.11715e-05	0.00237478
v51784	s__Ruminococcus_bicirculans	0.431477	5.18405e-05	0.00347947
v52958	s__Ruminococcus_bicirculans	0.47573	6.27489e-06	0.000654756
v53772	s__Ruminococcus_bicirculans	0.444259	2.90196e-05	0.00223425
v11743	s__Ruminococcus_bicirculans	0.895981	6.21361e-30	8.11406e-27
v34194	s__Ruminococcus_bicirculans	0.458746	1.46103e-05	0.00130915
v57334	s__Ruminococcus_bicirculans	0.832774	3.0387e-22	1.96957e-19
v57716	s__Ruminococcus_bicirculans	0.433081	4.82615e-05	0.00331422
v57918	s__Ruminococcus_bicirculans	0.48858	3.21046e-06	0.000379099
v12653	s__Ruminococcus_bicirculans	0.403278	0.000172216	0.00832921
v13250	s__Ruminococcus_bicirculans	0.896126	5.89354e-30	7.81097e-27
v05319	s__Roseburia_sp_CAG_303	0.431187	5.25134e-05	0.00351136
v09973	s__Roseburia_sp_CAG_303	0.555127	6.21655e-08	1.13351e-05
v02092	s__Roseburia_sp_CAG_303	0.434401	4.54901e-05	0.00316322
v02532	s__Roseburia_sp_CAG_303	0.414854	0.000106562	0.00588464
v61447	s__Roseburia_sp_CAG_303	0.411986	0.000120214	0.00645003
v66334	s__Roseburia_sp_CAG_303	0.517006	6.59499e-07	9.29558e-05
v69121	s__Roseburia_sp_CAG_303	0.436816	4.0799e-05	0.00291389
v14155	s__Roseburia_sp_CAG_303	0.455804	1.68377e-05	0.00147016
v00115	s__Roseburia_sp_CAG_303	0.418172	9.25632e-05	0.00534227
v10900	s__Roseburia_sp_CAG_303	0.422987	7.52536e-05	0.0045801
v11253	s__Roseburia_sp_CAG_303	0.41307	0.000114873	0.0062068
v29780	s__Roseburia_sp_CAG_303	0.423935	7.22202e-05	0.00443112
v11797	s__Roseburia_sp_CAG_303	0.455504	1.7082e-05	0.00148383
v13245	s__Roseburia_sp_CAG_303	0.446482	2.61718e-05	0.00206749
v55664	s__Roseburia_inulinivorans	0.419034	8.92148e-05	0.00518123
v55704	s__Roseburia_inulinivorans	0.407472	0.000145019	0.00743068
v55719	s__Roseburia_inulinivorans	0.505524	1.27158e-06	0.000168779
v56212	s__Roseburia_inulinivorans	0.465552	1.04691e-05	0.00100132
v56242	s__Roseburia_inulinivorans	0.514446	7.65045e-07	0.000105982
v42386	s__Roseburia_inulinivorans	0.798899	2.40122e-19	1.22542e-16
v42548	s__Roseburia_inulinivorans	0.461365	1.28625e-05	0.00119099
v08455	s__Roseburia_inulinivorans	0.667157	7.71064e-12	2.18751e-09
v09159	s__Roseburia_inulinivorans	0.435107	4.40674e-05	0.00309092
v44120	s__Roseburia_inulinivorans	0.4746	6.64714e-06	0.00068634
v45097	s__Roseburia_inulinivorans	0.530903	2.88295e-07	4.55516e-05
v45358	s__Roseburia_inulinivorans	0.459311	1.42158e-05	0.00129074
v14268	s__Roseburia_inulinivorans	0.628003	2.69819e-10	6.63695e-08
v14661	s__Roseburia_inulinivorans	0.474882	6.55213e-06	0.000678103
v15129	s__Roseburia_inulinivorans	0.422766	7.59758e-05	0.00460303
v78183	s__Roseburia_inulinivorans	0.416232	0.000100526	0.00564969
v72975	s__Roseburia_inulinivorans	0.473445	7.04901e-06	0.000721958
v74384	s__Roseburia_inulinivorans	0.572973	1.85233e-08	3.66333e-06
v74948	s__Roseburia_inulinivorans	0.410125	0.000129923	0.00682775
v77617	s__Roseburia_inulinivorans	0.447585	2.48581e-05	0.00198146
v09997	s__Roseburia_inulinivorans	0.471127	7.92545e-06	0.000791064
v10427	s__Roseburia_inulinivorans	0.425473	6.75415e-05	0.00421769
v10538	s__Roseburia_inulinivorans	0.463733	1.14524e-05	0.00108186
v42346	s__Roseburia_inulinivorans	0.425265	6.81567e-05	0.00424119
v01522	s__Roseburia_inulinivorans	0.542883	1.37048e-07	2.36762e-05
v01548	s__Roseburia_inulinivorans	0.476975	5.88722e-06	0.000619844
v02086	s__Roseburia_inulinivorans	0.524292	4.29336e-07	6.4727e-05
v02478	s__Roseburia_inulinivorans	0.445581	2.72941e-05	0.00212788
v26470	s__Roseburia_inulinivorans	0.739826	2.02485e-15	7.49179e-13
v27686	s__Roseburia_inulinivorans	0.46252	1.21559e-05	0.00113743
v27879	s__Roseburia_inulinivorans	0.761274	1.02988e-16	4.31373e-14
v28381	s__Roseburia_inulinivorans	0.511691	8.96397e-07	0.000122271
v13503	s__Roseburia_inulinivorans	0.433773	4.67886e-05	0.00322573
v13844	s__Roseburia_inulinivorans	0.425606	6.7152e-05	0.00420816
v13850	s__Roseburia_inulinivorans	0.84201	3.78797e-23	2.66956e-20
v29257	s__Roseburia_inulinivorans	0.67379	4.00226e-12	1.16141e-09
v15740	s__Roseburia_inulinivorans	0.490714	2.86478e-06	0.000345634
v15778	s__Roseburia_inulinivorans	0.750679	4.658e-16	1.79835e-13
v18826	s__Roseburia_inulinivorans	0.4619	1.25304e-05	0.00116755
v19128	s__Roseburia_inulinivorans	0.534458	2.31895e-07	3.79227e-05
v04683	s__Roseburia_inulinivorans	0.733706	4.49297e-15	1.62844e-12
v60760	s__Roseburia_inulinivorans	0.4386	3.76269e-05	0.00274932
v01500	s__Roseburia_inulinivorans	0.449403	2.28255e-05	0.0018561
v06597	s__Roseburia_inulinivorans	0.756607	2.02123e-16	8.12133e-14
v06694	s__Roseburia_inulinivorans	0.828585	7.49664e-22	4.59095e-19
v53717	s__Roseburia_inulinivorans	0.446465	2.61935e-05	0.00206749
v50399	s__Roseburia_inulinivorans	0.799116	2.31011e-19	1.18574e-16
v50400	s__Roseburia_inulinivorans	0.778527	7.40747e-18	3.35596e-15
v45987	s__Roseburia_inulinivorans	0.741409	1.64167e-15	6.17699e-13
v52457	s__Roseburia_inulinivorans	0.832575	3.17412e-22	2.04243e-19
v52751	s__Roseburia_inulinivorans	0.698844	2.86478e-13	9.0529e-11
v11707	s__Roseburia_inulinivorans	0.559636	4.60895e-08	8.57999e-06
v34194	s__Roseburia_inulinivorans	0.580673	1.07411e-08	2.17392e-06
v57368	s__Roseburia_inulinivorans	0.415881	0.000102032	0.00569467
v57749	s__Roseburia_inulinivorans	0.429605	5.63272e-05	0.0036886
v58509	s__Roseburia_inulinivorans	0.757444	1.79296e-16	7.26991e-14
v12614	s__Roseburia_inulinivorans	0.644207	6.59132e-11	1.70144e-08
v56212	s__Roseburia_intestinalis	0.400774	0.000190625	0.00895613
v08455	s__Roseburia_intestinalis	0.530854	2.89149e-07	4.56055e-05
v44399	s__Roseburia_intestinalis	0.452862	1.938e-05	0.00164052
v44801	s__Roseburia_intestinalis	0.414449	0.000108399	0.00595278
v14226	s__Roseburia_intestinalis	0.405594	0.000156662	0.00778036
v25647	s__Roseburia_intestinalis	0.477726	5.66439e-06	0.000601658
v28075	s__Roseburia_intestinalis	0.420967	8.21138e-05	0.00487403
v64018	s__Roseburia_intestinalis	0.403298	0.000172076	0.00832696
v13464	s__Roseburia_intestinalis	0.480635	4.87421e-06	0.000532374
v13849	s__Roseburia_intestinalis	0.427463	6.19041e-05	0.00397754
v15398	s__Roseburia_intestinalis	0.552821	7.23173e-08	1.29992e-05
v00511	s__Roseburia_intestinalis	0.476691	5.97348e-06	0.000627732
v01005	s__Roseburia_intestinalis	0.52629	3.8098e-07	5.81276e-05
v50319	s__Roseburia_intestinalis	0.455029	1.74754e-05	0.00150967
v52374	s__Roseburia_intestinalis	0.495549	2.20665e-06	0.000275205
v11263	s__Roseburia_intestinalis	0.685764	1.17272e-12	3.542e-10
v36056	s__Roseburia_intestinalis	0.422963	7.53305e-05	0.00458164
v57749	s__Roseburia_intestinalis	0.539065	1.74248e-07	2.9194e-05
v55707	s__Roseburia_hominis	0.433065	4.82961e-05	0.00331422
v56118	s__Roseburia_hominis	0.50547	1.27539e-06	0.000168781
v56212	s__Roseburia_hominis	0.524457	4.25133e-07	6.42023e-05
v56251	s__Roseburia_hominis	0.430521	5.40888e-05	0.00358164
v57004	s__Roseburia_hominis	0.476557	6.01489e-06	0.000631336
v43842	s__Roseburia_hominis	0.485815	3.71698e-06	0.000425336
v43993	s__Roseburia_hominis	0.457394	1.55976e-05	0.00137677
v44027	s__Roseburia_hominis	0.418481	9.13496e-05	0.00529136
v44120	s__Roseburia_hominis	0.492018	2.67102e-06	0.000327147
v44399	s__Roseburia_hominis	0.413152	0.000114478	0.00619845
v44959	s__Roseburia_hominis	0.442641	3.12715e-05	0.00237948
v14268	s__Roseburia_hominis	0.451825	2.0358e-05	0.00170382
v14404	s__Roseburia_hominis	0.447296	2.5196e-05	0.002003
v78183	s__Roseburia_hominis	0.418165	9.25895e-05	0.00534227
v79063	s__Roseburia_hominis	0.405736	0.000155751	0.00775116
v79711	s__Roseburia_hominis	0.450276	2.19055e-05	0.00180138
v05319	s__Roseburia_hominis	0.429324	5.7031e-05	0.00372328
v05458	s__Roseburia_hominis	0.420874	8.24412e-05	0.00488488
v05470	s__Roseburia_hominis	0.475794	6.25416e-06	0.000653361
v05474	s__Roseburia_hominis	0.451846	2.03379e-05	0.00170374
v10301	s__Roseburia_hominis	0.406569	0.000150513	0.00758527
v38201	s__Roseburia_hominis	0.406947	0.000148186	0.00751493
v40465	s__Roseburia_hominis	0.417081	9.69644e-05	0.00550176
v41840	s__Roseburia_hominis	0.400405	0.000193485	0.00906654
v42334	s__Roseburia_hominis	0.406048	0.000153774	0.00769777
v42346	s__Roseburia_hominis	0.464684	1.09281e-05	0.00103564
v01548	s__Roseburia_hominis	0.454113	1.82576e-05	0.00155738
v02478	s__Roseburia_hominis	0.450435	2.17413e-05	0.00179422
v25257	s__Roseburia_hominis	0.402086	0.000180765	0.00862061
v28075	s__Roseburia_hominis	0.404722	0.000162363	0.00799196
v28228	s__Roseburia_hominis	0.426899	6.34561e-05	0.00405735
v32474	s__Roseburia_hominis	0.466279	1.00986e-05	0.000971541
v66334	s__Roseburia_hominis	0.416621	9.88769e-05	0.00559065
v13464	s__Roseburia_hominis	0.574692	1.64215e-08	3.2695e-06
v13515	s__Roseburia_hominis	0.407083	0.000147362	0.00749028
v13849	s__Roseburia_hominis	0.446154	2.65757e-05	0.00208469
v13873	s__Roseburia_hominis	0.468871	8.87569e-06	0.000873774
v13937	s__Roseburia_hominis	0.446204	2.6513e-05	0.00208161
v14155	s__Roseburia_hominis	0.451194	2.09753e-05	0.00174398
v13955	s__Roseburia_hominis	0.437529	3.95013e-05	0.00284942
v15653	s__Roseburia_hominis	0.446672	2.59412e-05	0.00205305
v18731	s__Roseburia_hominis	0.439776	3.56623e-05	0.00263895
v19128	s__Roseburia_hominis	0.401066	0.000188385	0.00887438
v19314	s__Roseburia_hominis	0.427855	6.08471e-05	0.00392382
v03959	s__Roseburia_hominis	0.44441	2.88182e-05	0.00222329
v08139	s__Roseburia_hominis	0.571105	2.10968e-08	4.13544e-06
v12174	s__Roseburia_hominis	0.434111	4.60855e-05	0.00318963
v04929	s__Roseburia_hominis	0.426375	6.49312e-05	0.00413154
v60241	s__Roseburia_hominis	0.43878	3.73196e-05	0.00273424
v01005	s__Roseburia_hominis	0.491342	2.76988e-06	0.000336471
v01015	s__Roseburia_hominis	0.567652	2.67765e-08	5.15771e-06
v01505	s__Roseburia_hominis	0.415748	0.000102609	0.0057161
v07210	s__Roseburia_hominis	0.515155	7.34327e-07	0.000102688
v45858	s__Roseburia_hominis	0.412419	0.000118057	0.00636198
v45875	s__Roseburia_hominis	0.454393	1.80155e-05	0.00154168
v55645	s__Roseburia_hominis	0.460518	1.34051e-05	0.00123097
v50359	s__Roseburia_hominis	0.400678	0.000191362	0.00897651
v51327	s__Roseburia_hominis	0.493102	2.51951e-06	0.000310322
v51332	s__Roseburia_hominis	0.439826	3.5582e-05	0.0026352
v52122	s__Roseburia_hominis	0.401132	0.000187887	0.00886006
v52374	s__Roseburia_hominis	0.503874	1.39461e-06	0.000181315
v52751	s__Roseburia_hominis	0.520933	5.23934e-07	7.7027e-05
v53491	s__Roseburia_hominis	0.419271	8.83136e-05	0.00514401
v53772	s__Roseburia_hominis	0.407838	0.000142841	0.00734452
v11684	s__Roseburia_hominis	0.42709	6.29267e-05	0.00403158
v34194	s__Roseburia_hominis	0.46915	8.7526e-06	0.00086357
v34335	s__Roseburia_hominis	0.443566	2.99655e-05	0.00229782
v56165	s__Roseburia_hominis	0.521168	5.1671e-07	7.63441e-05
v57918	s__Roseburia_hominis	0.407362	0.000145675	0.00744724
v11797	s__Roseburia_hominis	0.417346	9.58766e-05	0.00546097
v12806	s__Roseburia_hominis	0.432726	4.90325e-05	0.00334922
v53843	s__Roseburia_faecis	0.418725	9.04028e-05	0.00523994
v54531	s__Roseburia_faecis	0.765939	5.16871e-17	2.21725e-14
v55690	s__Roseburia_faecis	0.435011	4.42595e-05	0.00309705
v55704	s__Roseburia_faecis	0.432928	4.85919e-05	0.00332937
v55707	s__Roseburia_faecis	0.460487	1.34257e-05	0.00123159
v55719	s__Roseburia_faecis	0.451931	2.0256e-05	0.00170098
v56212	s__Roseburia_faecis	0.635123	1.46742e-10	3.70182e-08
v56242	s__Roseburia_faecis	0.422098	7.82047e-05	0.00469872
v56916	s__Roseburia_faecis	0.812678	1.87408e-20	1.03363e-17
v56945	s__Roseburia_faecis	0.455027	1.74772e-05	0.00150967
v42548	s__Roseburia_faecis	0.447268	2.52297e-05	0.00200389
v42631	s__Roseburia_faecis	0.753341	3.2108e-16	1.26156e-13
v08455	s__Roseburia_faecis	0.654197	2.6494e-11	7.0649e-09
v09159	s__Roseburia_faecis	0.476035	6.1777e-06	0.000646896
v44399	s__Roseburia_faecis	0.515377	7.24959e-07	0.000101538
v44906	s__Roseburia_faecis	0.46276	1.20132e-05	0.00112699
v45097	s__Roseburia_faecis	0.47783	5.63429e-06	0.000599178
v45358	s__Roseburia_faecis	0.454728	1.77289e-05	0.00152548
v14224	s__Roseburia_faecis	0.417089	9.69308e-05	0.00550176
v14261	s__Roseburia_faecis	0.42196	7.86713e-05	0.00471415
v14268	s__Roseburia_faecis	0.542782	1.37924e-07	2.37353e-05
v80492	s__Roseburia_faecis	0.40321	0.000172695	0.00834785
v05530	s__Roseburia_faecis	0.430795	5.34345e-05	0.00354959
v05824	s__Roseburia_faecis	0.446373	2.63054e-05	0.00207231
v72975	s__Roseburia_faecis	0.416396	9.98282e-05	0.00561758
v77379	s__Roseburia_faecis	0.52842	3.35142e-07	5.19615e-05
v09997	s__Roseburia_faecis	0.498053	1.92461e-06	0.000244144
v10425	s__Roseburia_faecis	0.417503	9.52379e-05	0.00542807
v10452	s__Roseburia_faecis	0.46979	8.47638e-06	0.000837248
v10890	s__Roseburia_faecis	0.523138	4.59844e-07	6.86273e-05
v01522	s__Roseburia_faecis	0.423402	7.39109e-05	0.00451075
v01548	s__Roseburia_faecis	0.45772	1.53539e-05	0.00136272
v02086	s__Roseburia_faecis	0.522265	4.84286e-07	7.20328e-05
v02285	s__Roseburia_faecis	0.412779	0.000116287	0.00627721
v02300	s__Roseburia_faecis	0.416119	0.000101007	0.0056603
v21383	s__Roseburia_faecis	0.521076	5.19549e-07	7.66331e-05
v25647	s__Roseburia_faecis	0.458916	1.44905e-05	0.00130572
v27335	s__Roseburia_faecis	0.49964	1.76383e-06	0.000226713
v61447	s__Roseburia_faecis	0.479293	5.22498e-06	0.000563068
v69121	s__Roseburia_faecis	0.42273	7.60968e-05	0.00460303
v13464	s__Roseburia_faecis	0.434053	4.62059e-05	0.00319309
v13503	s__Roseburia_faecis	0.42017	8.49764e-05	0.00499056
v13844	s__Roseburia_faecis	0.531487	2.78222e-07	4.42752e-05
v13849	s__Roseburia_faecis	0.430791	5.34449e-05	0.00354959
v13850	s__Roseburia_faecis	0.541479	1.49748e-07	2.5621e-05
v13427	s__Roseburia_faecis	0.766317	4.88434e-17	2.10544e-14
v15737	s__Roseburia_faecis	0.512284	8.6644e-07	0.000118549
v15740	s__Roseburia_faecis	0.557051	5.47426e-08	1.00435e-05
v16204	s__Roseburia_faecis	0.851023	4.34903e-24	3.24525e-21
v70113	s__Roseburia_faecis	0.442427	3.15821e-05	0.0023949
v01690	s__Roseburia_faecis	0.40967	0.000132401	0.00693627
v05208	s__Roseburia_faecis	0.402767	0.000175835	0.00843535
v59959	s__Roseburia_faecis	0.837862	9.8074e-23	6.54795e-20
v60761	s__Roseburia_faecis	0.443127	3.05793e-05	0.00234084
v01354	s__Roseburia_faecis	0.44601	2.67542e-05	0.00209315
v01483	s__Roseburia_faecis	0.43683	4.0773e-05	0.00291389
v06705	s__Roseburia_faecis	0.455705	1.69182e-05	0.00147493
v06740	s__Roseburia_faecis	0.853466	2.3593e-24	1.87055e-21
v42394	s__Roseburia_faecis	0.400745	0.000190846	0.00896181
v45858	s__Roseburia_faecis	0.411695	0.000121687	0.0065094
v45875	s__Roseburia_faecis	0.414066	0.000110161	0.00603088
v55823	s__Roseburia_faecis	0.481619	4.63119e-06	0.00051197
v46992	s__Roseburia_faecis	0.912936	7.06497e-33	1.36382e-29
v50441	s__Roseburia_faecis	0.40154	0.000184811	0.00876179
v09183	s__Roseburia_faecis	0.422744	7.60501e-05	0.00460303
v45853	s__Roseburia_faecis	0.410837	0.000126126	0.00669038
v45982	s__Roseburia_faecis	0.477119	5.84384e-06	0.000617029
v46338	s__Roseburia_faecis	0.40957	0.000132954	0.00695293
v46351	s__Roseburia_faecis	0.425353	6.78965e-05	0.00423519
v51332	s__Roseburia_faecis	0.755938	2.2234e-16	8.85354e-14
v51466	s__Roseburia_faecis	0.450898	2.12714e-05	0.00176529
v52751	s__Roseburia_faecis	0.435017	4.42477e-05	0.00309705
v53492	s__Roseburia_faecis	0.452033	2.0158e-05	0.00169667
v10900	s__Roseburia_faecis	0.477978	5.59164e-06	0.000596787
v11242	s__Roseburia_faecis	0.495079	2.26381e-06	0.000281937
v11251	s__Roseburia_faecis	0.430155	5.49725e-05	0.00362125
v11253	s__Roseburia_faecis	0.440392	3.46727e-05	0.00257431
v11648	s__Roseburia_faecis	0.436431	4.15152e-05	0.0029539
v11707	s__Roseburia_faecis	0.449524	2.26957e-05	0.00184893
v11717	s__Roseburia_faecis	0.507663	1.12721e-06	0.000150744
v11736	s__Roseburia_faecis	0.435019	4.4244e-05	0.00309705
v34194	s__Roseburia_faecis	0.447519	2.49348e-05	0.00198402
v37499	s__Roseburia_faecis	0.409747	0.00013198	0.0069183
v11254	s__Roseburia_faecis	0.471221	7.88809e-06	0.000789681
v58501	s__Roseburia_faecis	0.444299	2.8967e-05	0.00223282
v57368	s__Roseburia_faecis	0.482804	4.35349e-06	0.000485654
v57716	s__Roseburia_faecis	0.441335	3.32068e-05	0.00248625
v57717	s__Roseburia_faecis	0.426127	6.56378e-05	0.00415253
v11774	s__Roseburia_faecis	0.40479	0.000161909	0.00797402
v12578	s__Roseburia_faecis	0.42661	6.42649e-05	0.00409662
v12614	s__Roseburia_faecis	0.424183	7.14468e-05	0.00439967
v61644	s__Phascolarctobacterium_succinatutens	0.485724	3.73475e-06	0.000426819
v51329	s__Phascolarctobacterium_succinatutens	0.462075	1.24236e-05	0.00116003
v35941	s__Phascolarctobacterium_succinatutens	0.400897	0.000189676	0.00892102
v13464	s__Parasutterella_excrementihominis	0.444094	2.92423e-05	0.00224624
v13937	s__Parasutterella_excrementihominis	0.407109	0.000147205	0.00749028
v13955	s__Parasutterella_excrementihominis	0.416554	9.91602e-05	0.00559412
v09803	s__Parasutterella_excrementihominis	0.568492	2.52754e-08	4.88977e-06
v56105	s__Parabacteroides_merdae	0.408063	0.000141518	0.00729341
v42979	s__Parabacteroides_merdae	0.855722	1.32825e-24	1.08208e-21
v43583	s__Parabacteroides_merdae	0.551106	8.08726e-08	1.43702e-05
v08375	s__Parabacteroides_merdae	0.839335	7.01715e-23	4.8303e-20
v14262	s__Parabacteroides_merdae	0.830664	4.80353e-22	3.02514e-19
v15153	s__Parabacteroides_merdae	0.619529	5.461e-10	1.29659e-07
v79561	s__Parabacteroides_merdae	0.43707	4.03311e-05	0.00289049
v82965	s__Parabacteroides_merdae	0.449172	2.30751e-05	0.00186955
v05338	s__Parabacteroides_merdae	0.8715	1.78155e-26	1.73844e-23
v05444	s__Parabacteroides_merdae	0.781447	4.63489e-18	2.17761e-15
v76042	s__Parabacteroides_merdae	0.422593	7.65493e-05	0.00462725
v38986	s__Parabacteroides_merdae	0.469823	8.46229e-06	0.000836786
v01512	s__Parabacteroides_merdae	0.497561	1.9772e-06	0.000249391
v02035	s__Parabacteroides_merdae	0.840157	5.81397e-23	4.03335e-20
v02331	s__Parabacteroides_merdae	0.450831	2.13389e-05	0.00176759
v02493	s__Parabacteroides_merdae	0.53274	2.577e-07	4.15304e-05
v23461	s__Parabacteroides_merdae	0.496331	2.11468e-06	0.000264107
v66312	s__Parabacteroides_merdae	0.426806	6.37157e-05	0.00406746
v13857	s__Parabacteroides_merdae	0.630794	2.12902e-10	5.28081e-08
v16149	s__Parabacteroides_merdae	0.66663	8.11659e-12	2.29534e-09
v02430	s__Parabacteroides_merdae	0.442086	3.20804e-05	0.00242111
v06747	s__Parabacteroides_merdae	0.497446	1.98975e-06	0.000250618
v06942	s__Parabacteroides_merdae	0.746704	8.04766e-16	3.06702e-13
v03927	s__Parabacteroides_merdae	0.450272	2.19092e-05	0.00180138
v61069	s__Parabacteroides_merdae	0.877382	3.07956e-27	3.29469e-24
v00256	s__Parabacteroides_merdae	0.84689	1.19378e-23	8.76076e-21
v48760	s__Parabacteroides_merdae	0.872801	1.21746e-26	1.24262e-23
v46467	s__Parabacteroides_merdae	0.852286	3.17477e-24	2.43029e-21
v46862	s__Parabacteroides_merdae	0.838365	8.75063e-23	5.88666e-20
v34745	s__Parabacteroides_merdae	0.612871	9.3641e-10	2.17105e-07
v35822	s__Parabacteroides_merdae	0.945188	1.2203e-40	5.70319e-37
v35941	s__Parabacteroides_merdae	0.655517	2.34276e-11	6.36184e-09
v24734	s__Parabacteroides_merdae	0.425526	6.73864e-05	0.00421521
v05458	s__Parabacteroides_goldsteinii	0.402883	0.000175003	0.00841817
v53491	s__Parabacteroides_goldsteinii	0.425973	6.60835e-05	0.00416756
v57299	s__Parabacteroides_distasonis	0.93217	4.75805e-37	1.62502e-33
v43583	s__Parabacteroides_distasonis	0.416599	9.89719e-05	0.00559065
v43643	s__Parabacteroides_distasonis	0.922222	9.32572e-35	2.17923e-31
v44385	s__Parabacteroides_distasonis	0.919966	2.79951e-34	5.96614e-31
v44485	s__Parabacteroides_distasonis	0.909752	2.78952e-32	5.16049e-29
v44596	s__Parabacteroides_distasonis	0.881477	8.59664e-28	9.78672e-25
v44865	s__Parabacteroides_distasonis	0.927329	6.81648e-36	1.95255e-32
v79561	s__Parabacteroides_distasonis	0.442161	3.197e-05	0.00241812
v05444	s__Parabacteroides_distasonis	0.403671	0.000169482	0.00825093
v76042	s__Parabacteroides_distasonis	0.601439	2.2969e-09	5.02365e-07
v76847	s__Parabacteroides_distasonis	0.434173	4.59579e-05	0.00318328
v02302	s__Parabacteroides_distasonis	0.417873	9.37491e-05	0.00537388
v26766	s__Parabacteroides_distasonis	0.930802	1.02944e-36	3.38562e-33
v61237	s__Parabacteroides_distasonis	0.933391	2.35666e-37	8.37068e-34
v66648	s__Parabacteroides_distasonis	0.448654	2.36434e-05	0.00190343
v13470	s__Parabacteroides_distasonis	0.922751	7.17263e-35	1.76921e-31
v08107	s__Parabacteroides_distasonis	0.509624	1.00861e-06	0.000136528
v08359	s__Parabacteroides_distasonis	0.416612	9.89163e-05	0.00559065
v09542	s__Parabacteroides_distasonis	0.626326	3.1075e-10	7.56e-08
v03871	s__Parabacteroides_distasonis	0.882993	5.29745e-28	6.10913e-25
v04191	s__Parabacteroides_distasonis	0.892842	1.91615e-29	2.36319e-26
v59026	s__Parabacteroides_distasonis	0.446109	2.66306e-05	0.00208715
v06190	s__Parabacteroides_distasonis	0.898728	2.25021e-30	3.33023e-27
v06776	s__Parabacteroides_distasonis	0.818008	6.60055e-21	3.78139e-18
v06946	s__Parabacteroides_distasonis	0.47486	6.55973e-06	0.000678103
v55404	s__Parabacteroides_distasonis	0.446357	2.63245e-05	0.00207231
v01348	s__Parabacteroides_distasonis	0.479675	5.12258e-06	0.000553375
v46336	s__Parabacteroides_distasonis	0.449725	2.24815e-05	0.00183654
v11421	s__Parabacteroides_distasonis	0.911261	1.4648e-32	2.76747e-29
v11686	s__Parabacteroides_distasonis	0.430678	5.37122e-05	0.00356152
v34745	s__Parabacteroides_distasonis	0.413521	0.000112719	0.00614062
v24674	s__Parabacteroides_distasonis	0.408856	0.000136952	0.00712839
v29907	s__Parabacteroides_distasonis	0.422071	7.82964e-05	0.00470085
v64074	s__Parabacteroides_distasonis	0.435593	4.31144e-05	0.00303847
v58686	s__Parabacteroides_distasonis	0.920498	2.16676e-34	4.81009e-31
v11767	s__Parabacteroides_distasonis	0.843298	2.80377e-23	1.99175e-20
v12755	s__Parabacteroides_distasonis	0.695678	4.05728e-13	1.26413e-10
v13058	s__Parabacteroides_distasonis	0.489188	3.10823e-06	0.00036899
v61644	s__Monoglobus_pectinilyticus	0.410673	0.000126991	0.00672024
v53776	s__Monoglobus_pectinilyticus	0.424437	7.06615e-05	0.00436039
v50350	s__Monoglobus_pectinilyticus	0.410673	0.000126991	0.00672024
v25202	s__Monoglobus_pectinilyticus	0.555629	6.01413e-08	1.10112e-05
v29990	s__Megasphaera_micronuciformis	0.406917	0.000148375	0.00751688
v29995	s__Megasphaera_micronuciformis	0.432077	5.04739e-05	0.00340835
v16960	s__Megasphaera_micronuciformis	0.512871	8.37734e-07	0.000114975
v75471	s__Megasphaera_micronuciformis	0.425329	6.79669e-05	0.00423519
v55719	s__Lachnospira_pectinoschiza	0.844378	2.17389e-23	1.55675e-20
v56212	s__Lachnospira_pectinoschiza	0.429934	5.55141e-05	0.00365151
v56242	s__Lachnospira_pectinoschiza	0.792933	6.81905e-19	3.34541e-16
v42548	s__Lachnospira_pectinoschiza	0.518087	6.19209e-07	8.83996e-05
v08455	s__Lachnospira_pectinoschiza	0.479731	5.10799e-06	0.000552472
v09159	s__Lachnospira_pectinoschiza	0.469889	8.43415e-06	0.000835865
v45097	s__Lachnospira_pectinoschiza	0.839147	7.32587e-23	5.00402e-20
v45358	s__Lachnospira_pectinoschiza	0.526013	3.87363e-07	5.88991e-05
v14268	s__Lachnospira_pectinoschiza	0.437584	3.94033e-05	0.0028493
v14305	s__Lachnospira_pectinoschiza	0.401218	0.00018723	0.00883871
v05824	s__Lachnospira_pectinoschiza	0.418854	8.99046e-05	0.00521788
v72975	s__Lachnospira_pectinoschiza	0.40742	0.000145326	0.00744215
v74384	s__Lachnospira_pectinoschiza	0.512518	8.54895e-07	0.00011715
v10427	s__Lachnospira_pectinoschiza	0.410181	0.000129619	0.00681867
v01548	s__Lachnospira_pectinoschiza	0.413167	0.000114405	0.00619827
v02086	s__Lachnospira_pectinoschiza	0.845903	1.51275e-23	1.10106e-20
v61644	s__Lachnospira_pectinoschiza	0.410658	0.00012707	0.00672042
v13464	s__Lachnospira_pectinoschiza	0.455245	1.72955e-05	0.00149835
v13844	s__Lachnospira_pectinoschiza	0.44929	2.29472e-05	0.00186258
v13850	s__Lachnospira_pectinoschiza	0.451771	2.04104e-05	0.0017066
v29257	s__Lachnospira_pectinoschiza	0.404221	0.000165718	0.00810767
v15737	s__Lachnospira_pectinoschiza	0.558529	4.96217e-08	9.16072e-06
v01690	s__Lachnospira_pectinoschiza	0.417246	9.62865e-05	0.00547729
v01020	s__Lachnospira_pectinoschiza	0.452325	1.9881e-05	0.00167495
v06597	s__Lachnospira_pectinoschiza	0.422806	7.58461e-05	0.0046004
v06694	s__Lachnospira_pectinoschiza	0.40504	0.00016026	0.00791036
v43328	s__Lachnospira_pectinoschiza	0.436668	4.10724e-05	0.00292684
v45617	s__Lachnospira_pectinoschiza	0.454415	1.79969e-05	0.00154168
v45987	s__Lachnospira_pectinoschiza	0.421331	8.08358e-05	0.00480459
v52457	s__Lachnospira_pectinoschiza	0.427266	6.24442e-05	0.00400355
v53235	s__Lachnospira_pectinoschiza	0.458344	1.48981e-05	0.00132957
v11648	s__Lachnospira_pectinoschiza	0.442047	3.21389e-05	0.00242264
v36056	s__Lachnospira_pectinoschiza	0.434052	4.62073e-05	0.00319309
v11254	s__Lachnospira_pectinoschiza	0.405075	0.000160029	0.00790335
v57717	s__Lachnospira_pectinoschiza	0.493141	2.51427e-06	0.000310322
v58509	s__Lachnospira_pectinoschiza	0.417897	9.36526e-05	0.0053722
v32474	s__Klebsiella_variicola	0.469839	8.45536e-06	0.000836786
v59127	s__Klebsiella_variicola	0.796593	3.60924e-19	1.82098e-16
v32474	s__Klebsiella_quasipneumoniae	0.442468	3.15221e-05	0.00239239
v59127	s__Klebsiella_quasipneumoniae	0.711215	7.03337e-14	2.33914e-11
v59127	s__Klebsiella_pneumoniae	0.779825	6.01824e-18	2.76895e-15
v42631	s__Intestinibacter_bartlettii	0.445812	2.70018e-05	0.00211066
v64018	s__Intestinibacter_bartlettii	0.416174	0.000100774	0.00565648
v55664	s__Fusicatenibacter_saccharivorans	0.483736	4.14621e-06	0.000467227
v55676	s__Fusicatenibacter_saccharivorans	0.453362	1.89237e-05	0.00160853
v55690	s__Fusicatenibacter_saccharivorans	0.497608	1.97215e-06	0.000249108
v55704	s__Fusicatenibacter_saccharivorans	0.487648	3.3734e-06	0.000392082
v55917	s__Fusicatenibacter_saccharivorans	0.419714	8.66548e-05	0.00506902
v56116	s__Fusicatenibacter_saccharivorans	0.464799	1.08664e-05	0.001032
v56212	s__Fusicatenibacter_saccharivorans	0.47959	5.1454e-06	0.000555166
v56255	s__Fusicatenibacter_saccharivorans	0.451905	2.02807e-05	0.00170098
v56916	s__Fusicatenibacter_saccharivorans	0.43398	4.63573e-05	0.00320096
v56945	s__Fusicatenibacter_saccharivorans	0.513689	7.99218e-07	0.0001102
v56980	s__Fusicatenibacter_saccharivorans	0.532482	2.6181e-07	4.20401e-05
v42548	s__Fusicatenibacter_saccharivorans	0.554909	6.30626e-08	1.14751e-05
v43143	s__Fusicatenibacter_saccharivorans	0.414534	0.000108009	0.00594237
v43146	s__Fusicatenibacter_saccharivorans	0.418001	9.32411e-05	0.00535551
v43504	s__Fusicatenibacter_saccharivorans	0.536733	2.01479e-07	3.33164e-05
v43508	s__Fusicatenibacter_saccharivorans	0.429902	5.55934e-05	0.00365402
v07887	s__Fusicatenibacter_saccharivorans	0.437033	4.03995e-05	0.00289306
v08455	s__Fusicatenibacter_saccharivorans	0.594395	3.92377e-09	8.35547e-07
v08572	s__Fusicatenibacter_saccharivorans	0.523947	4.38236e-07	6.58452e-05
v08907	s__Fusicatenibacter_saccharivorans	0.401356	0.00018619	0.00879823
v09016	s__Fusicatenibacter_saccharivorans	0.476977	5.88676e-06	0.000619844
v09159	s__Fusicatenibacter_saccharivorans	0.571733	2.01966e-08	3.96775e-06
v09171	s__Fusicatenibacter_saccharivorans	0.409616	0.000132699	0.00694777
v44399	s__Fusicatenibacter_saccharivorans	0.492672	2.5787e-06	0.000316276
v44906	s__Fusicatenibacter_saccharivorans	0.429	5.78538e-05	0.00376359
v45358	s__Fusicatenibacter_saccharivorans	0.558436	4.9931e-08	9.19869e-06
v14224	s__Fusicatenibacter_saccharivorans	0.585248	7.7175e-09	1.59743e-06
v14238	s__Fusicatenibacter_saccharivorans	0.529071	3.22208e-07	5.03722e-05
v14261	s__Fusicatenibacter_saccharivorans	0.519849	5.58467e-07	8.07397e-05
v14268	s__Fusicatenibacter_saccharivorans	0.458941	1.44732e-05	0.00130572
v14305	s__Fusicatenibacter_saccharivorans	0.520338	5.42609e-07	7.88586e-05
v15022	s__Fusicatenibacter_saccharivorans	0.439962	3.53608e-05	0.00262101
v77863	s__Fusicatenibacter_saccharivorans	0.421796	7.92288e-05	0.00473762
v79650	s__Fusicatenibacter_saccharivorans	0.426227	6.53525e-05	0.00414808
v80492	s__Fusicatenibacter_saccharivorans	0.436337	4.16908e-05	0.00296402
v05504	s__Fusicatenibacter_saccharivorans	0.538968	1.75301e-07	2.93152e-05
v05510	s__Fusicatenibacter_saccharivorans	0.445669	2.71822e-05	0.00212103
v05530	s__Fusicatenibacter_saccharivorans	0.5142	7.76008e-07	0.000107333
v05824	s__Fusicatenibacter_saccharivorans	0.614054	8.51629e-10	1.99533e-07
v72975	s__Fusicatenibacter_saccharivorans	0.530073	3.03208e-07	4.75694e-05
v73853	s__Fusicatenibacter_saccharivorans	0.519204	5.79995e-07	8.34722e-05
v74207	s__Fusicatenibacter_saccharivorans	0.459687	1.39587e-05	0.00127259
v74384	s__Fusicatenibacter_saccharivorans	0.496646	2.07858e-06	0.00026033
v74850	s__Fusicatenibacter_saccharivorans	0.450938	2.12312e-05	0.0017636
v75962	s__Fusicatenibacter_saccharivorans	0.459204	1.42895e-05	0.00129609
v76511	s__Fusicatenibacter_saccharivorans	0.486416	3.60081e-06	0.000413107
v77379	s__Fusicatenibacter_saccharivorans	0.413299	0.000113775	0.00617918
v77617	s__Fusicatenibacter_saccharivorans	0.467242	9.62692e-06	0.000931626
v09997	s__Fusicatenibacter_saccharivorans	0.55709	5.46011e-08	1.00382e-05
v10051	s__Fusicatenibacter_saccharivorans	0.440493	3.45138e-05	0.00256465
v10122	s__Fusicatenibacter_saccharivorans	0.471555	7.75609e-06	0.000779164
v10294	s__Fusicatenibacter_saccharivorans	0.410703	0.00012683	0.00671974
v10307	s__Fusicatenibacter_saccharivorans	0.554474	6.48942e-08	1.17602e-05
v10427	s__Fusicatenibacter_saccharivorans	0.502241	1.52745e-06	0.000197718
v10452	s__Fusicatenibacter_saccharivorans	0.562431	3.82009e-08	7.20205e-06
v10613	s__Fusicatenibacter_saccharivorans	0.480391	4.93614e-06	0.000537727
v10876	s__Fusicatenibacter_saccharivorans	0.504668	1.33407e-06	0.000174982
v10890	s__Fusicatenibacter_saccharivorans	0.421397	8.06051e-05	0.00479408
v42135	s__Fusicatenibacter_saccharivorans	0.423697	7.29734e-05	0.00446274
v01522	s__Fusicatenibacter_saccharivorans	0.483299	4.24232e-06	0.000475644
v01535	s__Fusicatenibacter_saccharivorans	0.449681	2.25282e-05	0.00183866
v01548	s__Fusicatenibacter_saccharivorans	0.460406	1.34784e-05	0.00123387
v01881	s__Fusicatenibacter_saccharivorans	0.489837	3.00241e-06	0.000360738
v02285	s__Fusicatenibacter_saccharivorans	0.553008	7.14396e-08	1.28675e-05
v02300	s__Fusicatenibacter_saccharivorans	0.453107	1.91551e-05	0.00162613
v02301	s__Fusicatenibacter_saccharivorans	0.49683	2.05789e-06	0.000258467
v02454	s__Fusicatenibacter_saccharivorans	0.539199	1.7279e-07	2.90046e-05
v02478	s__Fusicatenibacter_saccharivorans	0.488116	3.29069e-06	0.000386517
v21383	s__Fusicatenibacter_saccharivorans	0.424393	7.07987e-05	0.00436473
v24099	s__Fusicatenibacter_saccharivorans	0.449222	2.30204e-05	0.00186682
v24228	s__Fusicatenibacter_saccharivorans	0.549771	8.81869e-08	1.55682e-05
v25257	s__Fusicatenibacter_saccharivorans	0.407133	0.000147059	0.00748771
v25647	s__Fusicatenibacter_saccharivorans	0.424575	7.02399e-05	0.00434182
v27050	s__Fusicatenibacter_saccharivorans	0.414755	0.000107007	0.00590073
v27335	s__Fusicatenibacter_saccharivorans	0.511147	9.24724e-07	0.000125556
v27686	s__Fusicatenibacter_saccharivorans	0.451241	2.09286e-05	0.00174336
v28075	s__Fusicatenibacter_saccharivorans	0.566466	2.90439e-08	5.57027e-06
v28313	s__Fusicatenibacter_saccharivorans	0.401345	0.000186273	0.00879823
v29817	s__Fusicatenibacter_saccharivorans	0.528756	3.28411e-07	5.11619e-05
v29834	s__Fusicatenibacter_saccharivorans	0.478801	5.35942e-06	0.00057546
v61413	s__Fusicatenibacter_saccharivorans	0.596353	3.38571e-09	7.29718e-07
v64273	s__Fusicatenibacter_saccharivorans	0.507731	1.1229e-06	0.000150394
v66238	s__Fusicatenibacter_saccharivorans	0.471851	7.64123e-06	0.000769303
v66620	s__Fusicatenibacter_saccharivorans	0.444666	2.84786e-05	0.00219899
v66911	s__Fusicatenibacter_saccharivorans	0.456541	1.6252e-05	0.00142744
v68883	s__Fusicatenibacter_saccharivorans	0.48285	4.34304e-06	0.000485654
v69121	s__Fusicatenibacter_saccharivorans	0.454431	1.79824e-05	0.00154168
v13483	s__Fusicatenibacter_saccharivorans	0.406225	0.000152659	0.00766962
v13503	s__Fusicatenibacter_saccharivorans	0.554619	6.42758e-08	1.16719e-05
v13515	s__Fusicatenibacter_saccharivorans	0.416503	9.93763e-05	0.00559925
v13841	s__Fusicatenibacter_saccharivorans	0.513181	8.22916e-07	0.000113117
v13844	s__Fusicatenibacter_saccharivorans	0.634675	1.52546e-10	3.83733e-08
v13850	s__Fusicatenibacter_saccharivorans	0.411813	0.000121087	0.00648649
v13884	s__Fusicatenibacter_saccharivorans	0.406663	0.000149934	0.0075733
v15398	s__Fusicatenibacter_saccharivorans	0.49363	2.4487e-06	0.000303263
v20790	s__Fusicatenibacter_saccharivorans	0.490439	2.9073e-06	0.000350288
v27832	s__Fusicatenibacter_saccharivorans	0.403073	0.000173661	0.00837174
v15166	s__Fusicatenibacter_saccharivorans	0.553659	6.84571e-08	1.23554e-05
v15737	s__Fusicatenibacter_saccharivorans	0.493736	2.43473e-06	0.000301954
v15746	s__Fusicatenibacter_saccharivorans	0.546849	1.06451e-07	1.86076e-05
v16204	s__Fusicatenibacter_saccharivorans	0.460222	1.35998e-05	0.00124242
v16222	s__Fusicatenibacter_saccharivorans	0.447943	2.44445e-05	0.00195551
v19128	s__Fusicatenibacter_saccharivorans	0.437634	3.93139e-05	0.00284515
v19314	s__Fusicatenibacter_saccharivorans	0.405265	0.000158793	0.00785931
v70113	s__Fusicatenibacter_saccharivorans	0.504223	1.36768e-06	0.000178862
v71302	s__Fusicatenibacter_saccharivorans	0.425328	6.7972e-05	0.00423519
v00349	s__Fusicatenibacter_saccharivorans	0.424729	6.97682e-05	0.00432631
v03484	s__Fusicatenibacter_saccharivorans	0.426847	6.36008e-05	0.00406304
v05208	s__Fusicatenibacter_saccharivorans	0.475103	6.47872e-06	0.000672862
v08959	s__Fusicatenibacter_saccharivorans	0.425038	6.88358e-05	0.00427446
v03102	s__Fusicatenibacter_saccharivorans	0.539474	1.69843e-07	2.86724e-05
v03136	s__Fusicatenibacter_saccharivorans	0.422862	7.56635e-05	0.00459874
v03363	s__Fusicatenibacter_saccharivorans	0.458352	1.48917e-05	0.00132957
v03935	s__Fusicatenibacter_saccharivorans	0.548378	9.64917e-08	1.69333e-05
v03936	s__Fusicatenibacter_saccharivorans	0.406705	0.00014967	0.00756428
v04249	s__Fusicatenibacter_saccharivorans	0.429785	5.5881e-05	0.00366478
v04310	s__Fusicatenibacter_saccharivorans	0.488386	3.24376e-06	0.000381509
v59596	s__Fusicatenibacter_saccharivorans	0.408477	0.000139118	0.00719706
v59959	s__Fusicatenibacter_saccharivorans	0.426896	6.34661e-05	0.00405735
v60530	s__Fusicatenibacter_saccharivorans	0.469967	8.40128e-06	0.000833538
v60761	s__Fusicatenibacter_saccharivorans	0.415641	0.000103074	0.00573841
v61038	s__Fusicatenibacter_saccharivorans	0.492704	2.5742e-06	0.00031616
v61039	s__Fusicatenibacter_saccharivorans	0.427653	6.13915e-05	0.00395032
v00011	s__Fusicatenibacter_saccharivorans	0.482391	4.44849e-06	0.000495008
v00055	s__Fusicatenibacter_saccharivorans	0.514951	7.43029e-07	0.000103578
v00115	s__Fusicatenibacter_saccharivorans	0.460626	1.3335e-05	0.00122707
v01020	s__Fusicatenibacter_saccharivorans	0.402527	0.000177556	0.00849953
v01321	s__Fusicatenibacter_saccharivorans	0.408469	0.000139163	0.00719706
v01354	s__Fusicatenibacter_saccharivorans	0.527754	3.48892e-07	5.38799e-05
v06622	s__Fusicatenibacter_saccharivorans	0.511397	9.11607e-07	0.000123965
v06669	s__Fusicatenibacter_saccharivorans	0.503956	1.38828e-06	0.000181023
v06705	s__Fusicatenibacter_saccharivorans	0.714659	4.69551e-14	1.59752e-11
v06718	s__Fusicatenibacter_saccharivorans	0.453084	1.9176e-05	0.00162636
v06740	s__Fusicatenibacter_saccharivorans	0.459636	1.39931e-05	0.00127442
v06785	s__Fusicatenibacter_saccharivorans	0.535812	2.13304e-07	3.52063e-05
v42394	s__Fusicatenibacter_saccharivorans	0.703461	1.71046e-13	5.56355e-11
v45858	s__Fusicatenibacter_saccharivorans	0.457585	1.54546e-05	0.00136687
v46551	s__Fusicatenibacter_saccharivorans	0.447229	2.52753e-05	0.00200572
v55823	s__Fusicatenibacter_saccharivorans	0.502901	1.4724e-06	0.000190871
v62919	s__Fusicatenibacter_saccharivorans	0.482274	4.47574e-06	0.000496897
v46992	s__Fusicatenibacter_saccharivorans	0.479741	5.10532e-06	0.000552472
v47171	s__Fusicatenibacter_saccharivorans	0.461552	1.27457e-05	0.00118142
v50321	s__Fusicatenibacter_saccharivorans	0.477167	5.82946e-06	0.000616244
v50344	s__Fusicatenibacter_saccharivorans	0.405429	0.000157725	0.00782441
v50359	s__Fusicatenibacter_saccharivorans	0.467467	9.51971e-06	0.000923859
v50412	s__Fusicatenibacter_saccharivorans	0.528412	3.353e-07	5.19615e-05
v50441	s__Fusicatenibacter_saccharivorans	0.528556	3.32408e-07	5.16938e-05
v09183	s__Fusicatenibacter_saccharivorans	0.527379	3.56851e-07	5.49179e-05
v45853	s__Fusicatenibacter_saccharivorans	0.400347	0.000193938	0.00907817
v45982	s__Fusicatenibacter_saccharivorans	0.559714	4.58481e-08	8.55298e-06
v46316	s__Fusicatenibacter_saccharivorans	0.401576	0.000184537	0.00875816
v46335	s__Fusicatenibacter_saccharivorans	0.429161	5.74435e-05	0.00374238
v46351	s__Fusicatenibacter_saccharivorans	0.421942	7.87343e-05	0.00471439
v46372	s__Fusicatenibacter_saccharivorans	0.405253	0.000158871	0.00785931
v46546	s__Fusicatenibacter_saccharivorans	0.402704	0.000176286	0.00844786
v46915	s__Fusicatenibacter_saccharivorans	0.489275	3.09377e-06	0.000367765
v46920	s__Fusicatenibacter_saccharivorans	0.460351	1.35147e-05	0.00123592
v46980	s__Fusicatenibacter_saccharivorans	0.413853	0.000111155	0.00607032
v51332	s__Fusicatenibacter_saccharivorans	0.467405	9.54919e-06	0.000925708
v51466	s__Fusicatenibacter_saccharivorans	0.558647	4.92322e-08	9.10775e-06
v51784	s__Fusicatenibacter_saccharivorans	0.401433	0.000185612	0.00878616
v52751	s__Fusicatenibacter_saccharivorans	0.404382	0.000164635	0.00807249
v52958	s__Fusicatenibacter_saccharivorans	0.491193	2.79206e-06	0.000338702
v53235	s__Fusicatenibacter_saccharivorans	0.508403	1.08099e-06	0.000145439
v53492	s__Fusicatenibacter_saccharivorans	0.56036	4.39097e-08	8.24332e-06
v53503	s__Fusicatenibacter_saccharivorans	0.524147	4.33055e-07	6.5177e-05
v53772	s__Fusicatenibacter_saccharivorans	0.415361	0.000104303	0.00578867
v53780	s__Fusicatenibacter_saccharivorans	0.535298	2.20191e-07	3.61415e-05
v10915	s__Fusicatenibacter_saccharivorans	0.434762	4.47567e-05	0.00312691
v11242	s__Fusicatenibacter_saccharivorans	0.448709	2.35828e-05	0.00190051
v11251	s__Fusicatenibacter_saccharivorans	0.550247	8.55115e-08	1.5126e-05
v11253	s__Fusicatenibacter_saccharivorans	0.401925	0.000181948	0.00865842
v11648	s__Fusicatenibacter_saccharivorans	0.484185	4.04977e-06	0.000458104
v11685	s__Fusicatenibacter_saccharivorans	0.539234	1.72417e-07	2.89967e-05
v11689	s__Fusicatenibacter_saccharivorans	0.425501	6.7461e-05	0.00421562
v11699	s__Fusicatenibacter_saccharivorans	0.465979	1.025e-05	0.000982917
v11717	s__Fusicatenibacter_saccharivorans	0.51736	6.46022e-07	9.1492e-05
v11736	s__Fusicatenibacter_saccharivorans	0.540219	1.62098e-07	2.76276e-05
v11737	s__Fusicatenibacter_saccharivorans	0.596192	3.42697e-09	7.35823e-07
v33395	s__Fusicatenibacter_saccharivorans	0.478609	5.41275e-06	0.000579784
v33624	s__Fusicatenibacter_saccharivorans	0.486915	3.50708e-06	0.000406312
v33698	s__Fusicatenibacter_saccharivorans	0.405179	0.000159349	0.00787857
v34425	s__Fusicatenibacter_saccharivorans	0.450673	2.14986e-05	0.0017775
v34743	s__Fusicatenibacter_saccharivorans	0.505076	1.30394e-06	0.000171537
v37499	s__Fusicatenibacter_saccharivorans	0.489561	3.04697e-06	0.000363174
v11254	s__Fusicatenibacter_saccharivorans	0.50043	1.68865e-06	0.000217633
v29652	s__Fusicatenibacter_saccharivorans	0.402563	0.000177296	0.00849165
v29780	s__Fusicatenibacter_saccharivorans	0.410473	0.000128053	0.0067563
v58501	s__Fusicatenibacter_saccharivorans	0.485316	3.81612e-06	0.000434593
v02947	s__Fusicatenibacter_saccharivorans	0.569418	2.37114e-08	4.60727e-06
v57679	s__Fusicatenibacter_saccharivorans	0.582105	9.69004e-09	1.97352e-06
v57705	s__Fusicatenibacter_saccharivorans	0.523633	4.46512e-07	6.69753e-05
v57717	s__Fusicatenibacter_saccharivorans	0.518462	6.0577e-07	8.67599e-05
v57727	s__Fusicatenibacter_saccharivorans	0.470544	8.16132e-06	0.000811544
v57734	s__Fusicatenibacter_saccharivorans	0.425953	6.61413e-05	0.00416756
v57745	s__Fusicatenibacter_saccharivorans	0.558897	4.84189e-08	8.976e-06
v57782	s__Fusicatenibacter_saccharivorans	0.499614	1.76642e-06	0.000226713
v57918	s__Fusicatenibacter_saccharivorans	0.450364	2.18143e-05	0.00179797
v11774	s__Fusicatenibacter_saccharivorans	0.539664	1.67834e-07	2.83873e-05
v12578	s__Fusicatenibacter_saccharivorans	0.505386	1.28142e-06	0.000169301
v12628	s__Fusicatenibacter_saccharivorans	0.475912	6.21671e-06	0.000650214
v12653	s__Fusicatenibacter_saccharivorans	0.419264	8.83422e-05	0.00514401
v12731	s__Fusicatenibacter_saccharivorans	0.520577	5.35046e-07	7.82719e-05
v13029	s__Fusicatenibacter_saccharivorans	0.451906	2.028e-05	0.00170098
v53816	s__Faecalibacterium_prausnitzii	0.676279	3.11547e-12	9.16052e-10
v54231	s__Faecalibacterium_prausnitzii	0.597474	3.10989e-09	6.71903e-07
v55492	s__Faecalibacterium_prausnitzii	0.539677	1.67693e-07	2.83873e-05
v55664	s__Faecalibacterium_prausnitzii	0.639911	9.65621e-11	2.44986e-08
v55676	s__Faecalibacterium_prausnitzii	0.564037	3.42671e-08	6.50181e-06
v55690	s__Faecalibacterium_prausnitzii	0.748633	6.17983e-16	2.37557e-13
v55917	s__Faecalibacterium_prausnitzii	0.805828	6.8311e-20	3.65415e-17
v56045	s__Faecalibacterium_prausnitzii	0.570255	2.23783e-08	4.37698e-06
v56116	s__Faecalibacterium_prausnitzii	0.754606	2.68624e-16	1.06488e-13
v56118	s__Faecalibacterium_prausnitzii	0.555571	6.03699e-08	1.10303e-05
v56252	s__Faecalibacterium_prausnitzii	0.422745	7.60466e-05	0.00460303
v56255	s__Faecalibacterium_prausnitzii	0.664964	9.54221e-12	2.68993e-09
v56945	s__Faecalibacterium_prausnitzii	0.683405	1.50047e-12	4.50132e-10
v56971	s__Faecalibacterium_prausnitzii	0.400156	0.000195435	0.00913381
v56980	s__Faecalibacterium_prausnitzii	0.904864	2.08718e-31	3.43217e-28
v43143	s__Faecalibacterium_prausnitzii	0.419924	8.58768e-05	0.00503678
v43146	s__Faecalibacterium_prausnitzii	0.828912	6.99225e-22	4.31179e-19
v43504	s__Faecalibacterium_prausnitzii	0.641567	8.34054e-11	2.12823e-08
v43508	s__Faecalibacterium_prausnitzii	0.51835	6.09736e-07	8.71873e-05
v43636	s__Faecalibacterium_prausnitzii	0.620184	5.17528e-10	1.23536e-07
v43842	s__Faecalibacterium_prausnitzii	0.431756	5.11996e-05	0.00344687
v44016	s__Faecalibacterium_prausnitzii	0.480158	4.99613e-06	0.000542355
v08484	s__Faecalibacterium_prausnitzii	0.486141	3.65347e-06	0.000418608
v08572	s__Faecalibacterium_prausnitzii	0.82151	3.26404e-21	1.91947e-18
v09205	s__Faecalibacterium_prausnitzii	0.43112	5.26685e-05	0.00351908
v44027	s__Faecalibacterium_prausnitzii	0.539964	1.64706e-07	2.79647e-05
v44399	s__Faecalibacterium_prausnitzii	0.423699	7.29661e-05	0.00446274
v44806	s__Faecalibacterium_prausnitzii	0.611902	1.01181e-09	2.32763e-07
v44906	s__Faecalibacterium_prausnitzii	0.552274	7.49479e-08	1.34178e-05
v45293	s__Faecalibacterium_prausnitzii	0.524992	4.1177e-07	6.22903e-05
v45373	s__Faecalibacterium_prausnitzii	0.607447	1.43974e-09	3.2366e-07
v14224	s__Faecalibacterium_prausnitzii	0.876559	3.958e-27	4.13485e-24
v14237	s__Faecalibacterium_prausnitzii	0.516316	6.86503e-07	9.64558e-05
v14238	s__Faecalibacterium_prausnitzii	0.879301	1.70334e-27	1.89066e-24
v14261	s__Faecalibacterium_prausnitzii	0.826425	1.1829e-21	7.09721e-19
v14636	s__Faecalibacterium_prausnitzii	0.519836	5.58889e-07	8.07397e-05
v78183	s__Faecalibacterium_prausnitzii	0.428482	5.91898e-05	0.00383166
v79063	s__Faecalibacterium_prausnitzii	0.498297	1.899e-06	0.000241241
v79650	s__Faecalibacterium_prausnitzii	0.523312	4.55113e-07	6.80356e-05
v05126	s__Faecalibacterium_prausnitzii	0.594053	4.0259e-09	8.53202e-07
v05458	s__Faecalibacterium_prausnitzii	0.478647	5.40198e-06	0.000579329
v05470	s__Faecalibacterium_prausnitzii	0.406225	0.000152656	0.00766962
v05474	s__Faecalibacterium_prausnitzii	0.452401	1.98095e-05	0.00167051
v05504	s__Faecalibacterium_prausnitzii	0.919949	2.82189e-34	5.96614e-31
v05530	s__Faecalibacterium_prausnitzii	0.778325	7.64959e-18	3.43065e-15
v05575	s__Faecalibacterium_prausnitzii	0.594622	3.85756e-09	8.23423e-07
v15125	s__Faecalibacterium_prausnitzii	0.574241	1.69499e-08	3.36714e-06
v69503	s__Faecalibacterium_prausnitzii	0.641984	8.037e-11	2.05668e-08
v70989	s__Faecalibacterium_prausnitzii	0.491461	2.75223e-06	0.000334785
v73853	s__Faecalibacterium_prausnitzii	0.802838	1.18237e-19	6.21255e-17
v73881	s__Faecalibacterium_prausnitzii	0.540011	1.64224e-07	2.79363e-05
v74066	s__Faecalibacterium_prausnitzii	0.401349	0.000186242	0.00879823
v74207	s__Faecalibacterium_prausnitzii	0.724358	1.45662e-14	5.07234e-12
v74850	s__Faecalibacterium_prausnitzii	0.618611	5.88676e-10	1.39025e-07
v75962	s__Faecalibacterium_prausnitzii	0.78018	5.68511e-18	2.64307e-15
v76511	s__Faecalibacterium_prausnitzii	0.779185	6.66802e-18	3.03644e-15
v77617	s__Faecalibacterium_prausnitzii	0.454062	1.83022e-05	0.00155969
v10294	s__Faecalibacterium_prausnitzii	0.731074	6.28834e-15	2.25158e-12
v10301	s__Faecalibacterium_prausnitzii	0.429387	5.68739e-05	0.00371958
v10307	s__Faecalibacterium_prausnitzii	0.802663	1.22055e-19	6.37544e-17
v10435	s__Faecalibacterium_prausnitzii	0.660786	1.42524e-11	3.95496e-09
v10452	s__Faecalibacterium_prausnitzii	0.810858	2.65645e-20	1.45609e-17
v10499	s__Faecalibacterium_prausnitzii	0.588732	5.97961e-09	1.25231e-06
v10613	s__Faecalibacterium_prausnitzii	0.732852	5.01333e-15	1.80965e-12
v10876	s__Faecalibacterium_prausnitzii	0.493547	2.4597e-06	0.000304201
v10893	s__Faecalibacterium_prausnitzii	0.654243	2.63807e-11	7.05588e-09
v38228	s__Faecalibacterium_prausnitzii	0.651866	3.28725e-11	8.68755e-09
v39745	s__Faecalibacterium_prausnitzii	0.599625	2.63983e-09	5.74538e-07
v41840	s__Faecalibacterium_prausnitzii	0.650363	3.77395e-11	9.91477e-09
v42135	s__Faecalibacterium_prausnitzii	0.510839	9.41116e-07	0.000127587
v42346	s__Faecalibacterium_prausnitzii	0.552233	7.51509e-08	1.34271e-05
v01522	s__Faecalibacterium_prausnitzii	0.606006	1.61185e-09	3.60526e-07
v01548	s__Faecalibacterium_prausnitzii	0.700714	2.32729e-13	7.5423e-11
v01558	s__Faecalibacterium_prausnitzii	0.609901	1.18633e-09	2.6805e-07
v02285	s__Faecalibacterium_prausnitzii	0.817539	7.24578e-21	4.12443e-18
v02301	s__Faecalibacterium_prausnitzii	0.699108	2.78225e-13	8.82352e-11
v02454	s__Faecalibacterium_prausnitzii	0.903219	4.00999e-31	6.35856e-28
v02478	s__Faecalibacterium_prausnitzii	0.721175	2.15041e-14	7.43003e-12
v21968	s__Faecalibacterium_prausnitzii	0.61187	1.01444e-09	2.32765e-07
v23798	s__Faecalibacterium_prausnitzii	0.499341	1.7932e-06	0.000229442
v24924	s__Faecalibacterium_prausnitzii	0.74098	1.73814e-15	6.51237e-13
v25257	s__Faecalibacterium_prausnitzii	0.542792	1.37836e-07	2.37353e-05
v25647	s__Faecalibacterium_prausnitzii	0.403563	0.00017023	0.00826467
v26381	s__Faecalibacterium_prausnitzii	0.667657	7.34247e-12	2.08973e-09
v26794	s__Faecalibacterium_prausnitzii	0.455669	1.69472e-05	0.00147537
v27050	s__Faecalibacterium_prausnitzii	0.559769	4.5682e-08	8.53994e-06
v27335	s__Faecalibacterium_prausnitzii	0.796193	3.87141e-19	1.94222e-16
v27548	s__Faecalibacterium_prausnitzii	0.659396	1.62649e-11	4.48538e-09
v27686	s__Faecalibacterium_prausnitzii	0.612399	9.72444e-10	2.24873e-07
v28075	s__Faecalibacterium_prausnitzii	0.429849	5.57232e-05	0.00365869
v28125	s__Faecalibacterium_prausnitzii	0.589108	5.81612e-09	1.22671e-06
v28313	s__Faecalibacterium_prausnitzii	0.700409	2.40774e-13	7.74647e-11
v29817	s__Faecalibacterium_prausnitzii	0.831149	4.32598e-22	2.74385e-19
v29834	s__Faecalibacterium_prausnitzii	0.677422	2.77473e-12	8.18573e-10
v32957	s__Faecalibacterium_prausnitzii	0.699529	2.65519e-13	8.45074e-11
v61413	s__Faecalibacterium_prausnitzii	0.907425	7.37426e-32	1.33637e-28
v61643	s__Faecalibacterium_prausnitzii	0.578185	1.28288e-08	2.56571e-06
v64273	s__Faecalibacterium_prausnitzii	0.870055	2.70659e-26	2.47773e-23
v66238	s__Faecalibacterium_prausnitzii	0.403471	0.000170865	0.00828646
v66620	s__Faecalibacterium_prausnitzii	0.544648	1.22526e-07	2.13335e-05
v66693	s__Faecalibacterium_prausnitzii	0.458606	1.47102e-05	0.00131677
v66911	s__Faecalibacterium_prausnitzii	0.713445	5.41814e-14	1.82242e-11
v66934	s__Faecalibacterium_prausnitzii	0.650255	3.81169e-11	9.98438e-09
v68883	s__Faecalibacterium_prausnitzii	0.527667	3.50712e-07	5.40668e-05
v13841	s__Faecalibacterium_prausnitzii	0.803358	1.07551e-19	5.68469e-17
v13873	s__Faecalibacterium_prausnitzii	0.467049	9.71983e-06	0.000939175
v13884	s__Faecalibacterium_prausnitzii	0.721702	2.01673e-14	6.99537e-12
v15166	s__Faecalibacterium_prausnitzii	0.893109	1.74368e-29	2.18078e-26
v15173	s__Faecalibacterium_prausnitzii	0.471931	7.61047e-06	0.000767948
v15653	s__Faecalibacterium_prausnitzii	0.61049	1.13216e-09	2.56463e-07
v15746	s__Faecalibacterium_prausnitzii	0.821779	3.09005e-21	1.82927e-18
v15767	s__Faecalibacterium_prausnitzii	0.46653	9.97367e-06	0.000961609
v16222	s__Faecalibacterium_prausnitzii	0.834186	2.22894e-22	1.45534e-19
v17750	s__Faecalibacterium_prausnitzii	0.603038	2.03037e-09	4.4849e-07
v19128	s__Faecalibacterium_prausnitzii	0.431662	5.14152e-05	0.00345795
v19314	s__Faecalibacterium_prausnitzii	0.525566	3.97877e-07	6.02913e-05
v70113	s__Faecalibacterium_prausnitzii	0.611225	1.06794e-09	2.43157e-07
v00349	s__Faecalibacterium_prausnitzii	0.471398	7.81773e-06	0.00078352
v02539	s__Faecalibacterium_prausnitzii	0.589044	5.84357e-09	1.22671e-06
v03102	s__Faecalibacterium_prausnitzii	0.872207	1.4496e-26	1.44631e-23
v03136	s__Faecalibacterium_prausnitzii	0.738803	2.31718e-15	8.50253e-13
v03363	s__Faecalibacterium_prausnitzii	0.631561	1.99397e-10	4.95968e-08
v03935	s__Faecalibacterium_prausnitzii	0.828155	8.2132e-22	4.96133e-19
v04086	s__Faecalibacterium_prausnitzii	0.603344	1.98284e-09	4.39786e-07
v04310	s__Faecalibacterium_prausnitzii	0.726572	1.10728e-14	3.88635e-12
v04929	s__Faecalibacterium_prausnitzii	0.489384	3.07592e-06	0.000366133
v60530	s__Faecalibacterium_prausnitzii	0.700284	2.44166e-13	7.82725e-11
v60761	s__Faecalibacterium_prausnitzii	0.659786	1.56737e-11	4.33581e-09
v60856	s__Faecalibacterium_prausnitzii	0.613669	8.78369e-10	2.04718e-07
v61012	s__Faecalibacterium_prausnitzii	0.605053	1.73638e-09	3.86434e-07
v61038	s__Faecalibacterium_prausnitzii	0.851478	3.88416e-24	2.94286e-21
v00011	s__Faecalibacterium_prausnitzii	0.773042	1.75362e-17	7.70883e-15
v00055	s__Faecalibacterium_prausnitzii	0.679576	2.22754e-12	6.59336e-10
v01015	s__Faecalibacterium_prausnitzii	0.405394	0.000157956	0.0078315
v01291	s__Faecalibacterium_prausnitzii	0.503691	1.40897e-06	0.000182914
v01354	s__Faecalibacterium_prausnitzii	0.704671	1.4918e-13	4.88814e-11
v06622	s__Faecalibacterium_prausnitzii	0.756769	1.97483e-16	7.97095e-14
v06669	s__Faecalibacterium_prausnitzii	0.759076	1.41752e-16	5.85457e-14
v06718	s__Faecalibacterium_prausnitzii	0.62741	2.83649e-10	6.9387e-08
v06785	s__Faecalibacterium_prausnitzii	0.765737	5.32695e-17	2.27415e-14
v06794	s__Faecalibacterium_prausnitzii	0.400644	0.000191629	0.00898432
v07210	s__Faecalibacterium_prausnitzii	0.444923	2.81407e-05	0.00218049
v45858	s__Faecalibacterium_prausnitzii	0.483215	4.26097e-06	0.000477132
v45875	s__Faecalibacterium_prausnitzii	0.435894	4.25326e-05	0.00301181
v46551	s__Faecalibacterium_prausnitzii	0.5887	5.99375e-09	1.25231e-06
v55823	s__Faecalibacterium_prausnitzii	0.675336	3.42635e-12	1.00083e-09
v57306	s__Faecalibacterium_prausnitzii	0.432637	4.92274e-05	0.00335479
v57766	s__Faecalibacterium_prausnitzii	0.413555	0.000112558	0.00614062
v77445	s__Faecalibacterium_prausnitzii	0.612121	9.9429e-10	2.29327e-07
v80449	s__Faecalibacterium_prausnitzii	0.649611	4.04266e-11	1.05273e-08
v49977	s__Faecalibacterium_prausnitzii	0.597575	3.08624e-09	6.6842e-07
v50321	s__Faecalibacterium_prausnitzii	0.766537	4.72619e-17	2.0472e-14
v50344	s__Faecalibacterium_prausnitzii	0.640093	9.50195e-11	2.41763e-08
v50412	s__Faecalibacterium_prausnitzii	0.907258	7.89872e-32	1.40278e-28
v50441	s__Faecalibacterium_prausnitzii	0.899784	1.51107e-30	2.27424e-27
v51327	s__Faecalibacterium_prausnitzii	0.520427	5.39792e-07	7.88363e-05
v04691	s__Faecalibacterium_prausnitzii	0.59784	3.02476e-09	6.56706e-07
v09183	s__Faecalibacterium_prausnitzii	0.704154	1.58177e-13	5.1639e-11
v45851	s__Faecalibacterium_prausnitzii	0.58211	9.68707e-09	1.97352e-06
v45853	s__Faecalibacterium_prausnitzii	0.418048	9.30518e-05	0.00534843
v45982	s__Faecalibacterium_prausnitzii	0.776645	9.98326e-18	4.43247e-15
v45989	s__Faecalibacterium_prausnitzii	0.654734	2.52022e-11	6.80213e-09
v46316	s__Faecalibacterium_prausnitzii	0.608187	1.35832e-09	3.06133e-07
v46335	s__Faecalibacterium_prausnitzii	0.688988	8.34261e-13	2.55451e-10
v46340	s__Faecalibacterium_prausnitzii	0.549612	8.90991e-08	1.56981e-05
v46828	s__Faecalibacterium_prausnitzii	0.533779	2.41788e-07	3.93229e-05
v51364	s__Faecalibacterium_prausnitzii	0.457151	1.57815e-05	0.00139024
v51466	s__Faecalibacterium_prausnitzii	0.758886	1.45694e-16	5.98952e-14
v52751	s__Faecalibacterium_prausnitzii	0.40384	0.000168315	0.00821212
v53492	s__Faecalibacterium_prausnitzii	0.75254	3.59289e-16	1.40547e-13
v53503	s__Faecalibacterium_prausnitzii	0.85145	3.91065e-24	2.94286e-21
v53615	s__Faecalibacterium_prausnitzii	0.402807	0.000175549	0.0084307
v53780	s__Faecalibacterium_prausnitzii	0.870852	2.15008e-26	2.00972e-23
v10915	s__Faecalibacterium_prausnitzii	0.627597	2.7923e-10	6.84947e-08
v11251	s__Faecalibacterium_prausnitzii	0.829868	5.70055e-22	3.53984e-19
v11280	s__Faecalibacterium_prausnitzii	0.660854	1.41606e-11	3.94181e-09
v11289	s__Faecalibacterium_prausnitzii	0.584338	8.24552e-09	1.69487e-06
v11685	s__Faecalibacterium_prausnitzii	0.85496	1.61441e-24	1.30324e-21
v11689	s__Faecalibacterium_prausnitzii	0.694243	4.74326e-13	1.4727e-10
v11699	s__Faecalibacterium_prausnitzii	0.739257	2.18278e-15	8.0426e-13
v11717	s__Faecalibacterium_prausnitzii	0.698209	3.07299e-13	9.67644e-11
v11736	s__Faecalibacterium_prausnitzii	0.734932	3.83686e-15	1.39633e-12
v11737	s__Faecalibacterium_prausnitzii	0.890769	3.95625e-29	4.7474e-26
v33395	s__Faecalibacterium_prausnitzii	0.729212	7.95706e-15	2.83763e-12
v33624	s__Faecalibacterium_prausnitzii	0.795209	4.59779e-19	2.28086e-16
v33698	s__Faecalibacterium_prausnitzii	0.671646	4.95582e-12	1.42879e-09
v34425	s__Faecalibacterium_prausnitzii	0.785954	2.21572e-18	1.07515e-15
v34614	s__Faecalibacterium_prausnitzii	0.652657	3.05572e-11	8.09974e-09
v34743	s__Faecalibacterium_prausnitzii	0.764794	6.13021e-17	2.60455e-14
v37499	s__Faecalibacterium_prausnitzii	0.76061	1.13467e-16	4.70824e-14
v11254	s__Faecalibacterium_prausnitzii	0.686362	1.10128e-12	3.3376e-10
v12671	s__Faecalibacterium_prausnitzii	0.613626	8.81411e-10	2.04889e-07
v15167	s__Faecalibacterium_prausnitzii	0.521048	5.20392e-07	7.66331e-05
v29652	s__Faecalibacterium_prausnitzii	0.611391	1.05392e-09	2.41202e-07
v29780	s__Faecalibacterium_prausnitzii	0.431434	5.19383e-05	0.0034832
v35894	s__Faecalibacterium_prausnitzii	0.619081	5.66478e-10	1.34139e-07
v45897	s__Faecalibacterium_prausnitzii	0.553774	6.7943e-08	1.22876e-05
v58501	s__Faecalibacterium_prausnitzii	0.66461	9.87455e-12	2.76606e-09
v72011	s__Faecalibacterium_prausnitzii	0.436657	4.10934e-05	0.00292684
v73213	s__Faecalibacterium_prausnitzii	0.623874	3.81441e-10	9.20413e-08
v02947	s__Faecalibacterium_prausnitzii	0.784241	2.93945e-18	1.4109e-15
v57679	s__Faecalibacterium_prausnitzii	0.92268	7.42995e-35	1.78315e-31
v57705	s__Faecalibacterium_prausnitzii	0.727723	9.59164e-15	3.37983e-12
v57727	s__Faecalibacterium_prausnitzii	0.782544	3.87884e-18	1.85179e-15
v57734	s__Faecalibacterium_prausnitzii	0.538498	1.80525e-07	3.00755e-05
v57745	s__Faecalibacterium_prausnitzii	0.862727	2.09285e-25	1.76992e-22
v57782	s__Faecalibacterium_prausnitzii	0.854773	1.6934e-24	1.35469e-21
v58549	s__Faecalibacterium_prausnitzii	0.491116	2.80369e-06	0.000339648
v58552	s__Faecalibacterium_prausnitzii	0.467233	9.63122e-06	0.000931626
v11774	s__Faecalibacterium_prausnitzii	0.877308	3.15007e-27	3.33e-24
v11812	s__Faecalibacterium_prausnitzii	0.62843	2.60243e-10	6.41918e-08
v12578	s__Faecalibacterium_prausnitzii	0.812775	1.83963e-20	1.02097e-17
v12628	s__Faecalibacterium_prausnitzii	0.681417	1.84339e-12	5.49293e-10
v12731	s__Faecalibacterium_prausnitzii	0.830058	5.47258e-22	3.42221e-19
v12806	s__Faecalibacterium_prausnitzii	0.428533	5.90588e-05	0.00383014
v55719	s__Eubacterium_ventriosum	0.419062	8.91069e-05	0.00517835
v56242	s__Eubacterium_ventriosum	0.442562	3.13864e-05	0.00238413
v45097	s__Eubacterium_ventriosum	0.425586	6.72087e-05	0.00420874
v02086	s__Eubacterium_ventriosum	0.41929	8.82431e-05	0.00514401
v24228	s__Eubacterium_ventriosum	0.440519	3.44727e-05	0.00256465
v20790	s__Eubacterium_ventriosum	0.521855	4.96156e-07	7.36751e-05
v16204	s__Eubacterium_ventriosum	0.41583	0.000102253	0.00570341
v08959	s__Eubacterium_ventriosum	0.467985	9.27738e-06	0.000904295
v06740	s__Eubacterium_ventriosum	0.401119	0.000187981	0.00886006
v49224	s__Eubacterium_ventriosum	0.499131	1.81402e-06	0.000231772
v56242	s__Eubacterium_sp_CAG_38	0.407321	0.000145922	0.00744913
v42360	s__Eubacterium_sp_CAG_38	0.405991	0.000154132	0.00769777
v42548	s__Eubacterium_sp_CAG_38	0.451361	2.08106e-05	0.00173516
v08455	s__Eubacterium_sp_CAG_38	0.458815	1.45616e-05	0.0013075
v09159	s__Eubacterium_sp_CAG_38	0.460946	1.31283e-05	0.00121307
v45097	s__Eubacterium_sp_CAG_38	0.425127	6.85695e-05	0.00426091
v45358	s__Eubacterium_sp_CAG_38	0.438272	3.81923e-05	0.0027844
v14268	s__Eubacterium_sp_CAG_38	0.485309	3.81745e-06	0.000434593
v14305	s__Eubacterium_sp_CAG_38	0.489813	3.00622e-06	0.000360738
v75953	s__Eubacterium_sp_CAG_38	0.448913	2.3357e-05	0.00188722
v76738	s__Eubacterium_sp_CAG_38	0.483626	4.17028e-06	0.000469345
v09997	s__Eubacterium_sp_CAG_38	0.496662	2.07676e-06	0.00026033
v10427	s__Eubacterium_sp_CAG_38	0.482635	4.39225e-06	0.000489364
v13464	s__Eubacterium_sp_CAG_38	0.422097	7.82079e-05	0.00469872
v13844	s__Eubacterium_sp_CAG_38	0.477345	5.77659e-06	0.000611382
v35917	s__Eubacterium_sp_CAG_38	0.429731	5.60144e-05	0.00367082
v23565	s__Eubacterium_sp_CAG_38	0.411196	0.000124249	0.00661456
v00115	s__Eubacterium_sp_CAG_38	0.513994	7.85276e-07	0.000108446
v01005	s__Eubacterium_sp_CAG_38	0.435516	4.32647e-05	0.00304665
v01020	s__Eubacterium_sp_CAG_38	0.508646	1.06619e-06	0.000143665
v53717	s__Eubacterium_sp_CAG_38	0.450688	2.1484e-05	0.0017775
v50387	s__Eubacterium_sp_CAG_38	0.441361	3.31681e-05	0.00248545
v53235	s__Eubacterium_sp_CAG_38	0.407263	0.000146274	0.00745627
v11648	s__Eubacterium_sp_CAG_38	0.449928	2.2268e-05	0.00182245
v34194	s__Eubacterium_sp_CAG_38	0.417512	9.52023e-05	0.00542807
v57749	s__Eubacterium_sp_CAG_38	0.454912	1.75738e-05	0.00151654
v11797	s__Eubacterium_sp_CAG_38	0.483521	4.1932e-06	0.000471327
v11798	s__Eubacterium_sp_CAG_38	0.413953	0.000110687	0.00604847
v55704	s__Eubacterium_sp_CAG_274	0.480719	4.85303e-06	0.000530713
v42548	s__Eubacterium_sp_CAG_274	0.428371	5.94813e-05	0.00384692
v09159	s__Eubacterium_sp_CAG_274	0.420591	8.34513e-05	0.00493691
v45358	s__Eubacterium_sp_CAG_274	0.419409	8.77943e-05	0.00512892
v14305	s__Eubacterium_sp_CAG_274	0.432447	4.96459e-05	0.00336781
v59402	s__Eubacterium_sp_CAG_274	0.420284	8.45591e-05	0.00497923
v10427	s__Eubacterium_sp_CAG_274	0.450352	2.18272e-05	0.00179797
v13844	s__Eubacterium_sp_CAG_274	0.455489	1.70945e-05	0.00148383
v15737	s__Eubacterium_sp_CAG_274	0.460178	1.36294e-05	0.00124385
v06593	s__Eubacterium_sp_CAG_274	0.416462	9.9548e-05	0.00560536
v06705	s__Eubacterium_sp_CAG_274	0.481281	4.71313e-06	0.000518021
v12618	s__Eubacterium_sp_CAG_274	0.424617	7.01121e-05	0.00434157
v14255	s__Eubacterium_sp_CAG_180	0.403419	0.00017123	0.00829963
v14271	s__Eubacterium_sp_CAG_180	0.477591	5.70387e-06	0.000605128
v11026	s__Eubacterium_sp_CAG_180	0.44185	3.24316e-05	0.00244056
v57762	s__Eubacterium_sp_CAG_180	0.866967	6.50306e-26	5.77459e-23
v58512	s__Eubacterium_sp_CAG_180	0.835264	1.75572e-22	1.16346e-19
v55664	s__Eubacterium_rectale	0.408111	0.00014124	0.00728332
v55676	s__Eubacterium_rectale	0.430179	5.49157e-05	0.00362125
v55690	s__Eubacterium_rectale	0.409583	0.00013288	0.00695293
v55704	s__Eubacterium_rectale	0.429839	5.57468e-05	0.00365869
v55707	s__Eubacterium_rectale	0.422103	7.8186e-05	0.00469872
v55719	s__Eubacterium_rectale	0.471174	7.90645e-06	0.000790628
v56212	s__Eubacterium_rectale	0.672278	4.65442e-12	1.34626e-09
v56239	s__Eubacterium_rectale	0.412235	0.000118969	0.00639479
v56242	s__Eubacterium_rectale	0.408643	0.000138165	0.00717734
v56945	s__Eubacterium_rectale	0.404394	0.000164551	0.00807249
v42548	s__Eubacterium_rectale	0.870914	2.1123e-26	1.9954e-23
v43842	s__Eubacterium_rectale	0.406817	0.000148982	0.00753378
v43993	s__Eubacterium_rectale	0.505532	1.27097e-06	0.000168779
v07887	s__Eubacterium_rectale	0.507792	1.11903e-06	0.00015024
v08443	s__Eubacterium_rectale	0.407727	0.000143497	0.00736642
v08455	s__Eubacterium_rectale	0.606753	1.52037e-09	3.40924e-07
v08900	s__Eubacterium_rectale	0.411274	0.000123846	0.00659704
v08907	s__Eubacterium_rectale	0.445204	2.77762e-05	0.00215789
v09159	s__Eubacterium_rectale	0.81517	1.15546e-20	6.53521e-18
v44399	s__Eubacterium_rectale	0.525664	3.9555e-07	6.00412e-05
v45097	s__Eubacterium_rectale	0.475046	6.49758e-06	0.000674033
v45358	s__Eubacterium_rectale	0.87114	1.97795e-26	1.90911e-23
v45362	s__Eubacterium_rectale	0.430043	5.52471e-05	0.00363665
v14224	s__Eubacterium_rectale	0.413219	0.000114159	0.00619247
v14225	s__Eubacterium_rectale	0.437071	4.03296e-05	0.00289049
v14226	s__Eubacterium_rectale	0.434552	4.51822e-05	0.00314891
v14268	s__Eubacterium_rectale	0.600375	2.49252e-09	5.43809e-07
v14305	s__Eubacterium_rectale	0.79993	1.99777e-19	1.03139e-16
v14404	s__Eubacterium_rectale	0.418088	9.28961e-05	0.00534843
v15022	s__Eubacterium_rectale	0.512181	8.71561e-07	0.000119066
v80492	s__Eubacterium_rectale	0.538837	1.76746e-07	2.95013e-05
v83786	s__Eubacterium_rectale	0.417634	9.47084e-05	0.00540831
v05470	s__Eubacterium_rectale	0.411696	0.00012168	0.0065094
v05824	s__Eubacterium_rectale	0.534458	2.31897e-07	3.79227e-05
v12629	s__Eubacterium_rectale	0.417817	9.39734e-05	0.00537671
v72975	s__Eubacterium_rectale	0.491983	2.67616e-06	0.000327324
v74384	s__Eubacterium_rectale	0.781293	4.75161e-18	2.2207e-15
v77379	s__Eubacterium_rectale	0.419749	8.65221e-05	0.00506459
v09997	s__Eubacterium_rectale	0.526767	3.70237e-07	5.65857e-05
v10427	s__Eubacterium_rectale	0.746782	7.96249e-16	3.04764e-13
v10586	s__Eubacterium_rectale	0.416946	9.7524e-05	0.00552292
v10876	s__Eubacterium_rectale	0.432485	4.95616e-05	0.00336466
v10890	s__Eubacterium_rectale	0.400252	0.000194681	0.00910815
v38531	s__Eubacterium_rectale	0.405018	0.000160404	0.00791309
v42271	s__Eubacterium_rectale	0.446777	2.58149e-05	0.00204488
v01522	s__Eubacterium_rectale	0.457114	1.58096e-05	0.00139134
v01535	s__Eubacterium_rectale	0.533069	2.52555e-07	4.08494e-05
v01548	s__Eubacterium_rectale	0.417845	9.38635e-05	0.00537388
v01881	s__Eubacterium_rectale	0.539327	1.71411e-07	2.88822e-05
v02086	s__Eubacterium_rectale	0.491819	2.69974e-06	0.000329755
v02478	s__Eubacterium_rectale	0.416197	0.000100673	0.00565435
v21383	s__Eubacterium_rectale	0.564115	3.40865e-08	6.4814e-06
v25647	s__Eubacterium_rectale	0.447834	2.45698e-05	0.00196377
v27335	s__Eubacterium_rectale	0.413433	0.000113135	0.00615659
v28075	s__Eubacterium_rectale	0.462708	1.20443e-05	0.00112817
v29122	s__Eubacterium_rectale	0.401789	0.000182955	0.00869704
v32474	s__Eubacterium_rectale	0.432303	4.99657e-05	0.00338691
v13452	s__Eubacterium_rectale	0.423924	7.22568e-05	0.00443112
v13464	s__Eubacterium_rectale	0.613785	8.70227e-10	2.03354e-07
v13483	s__Eubacterium_rectale	0.456018	1.66658e-05	0.00145658
v13503	s__Eubacterium_rectale	0.411597	0.000122189	0.00652443
v13515	s__Eubacterium_rectale	0.51794	6.24525e-07	8.90153e-05
v13844	s__Eubacterium_rectale	0.800635	1.76068e-19	9.14296e-17
v13849	s__Eubacterium_rectale	0.505282	1.28895e-06	0.000169816
v13850	s__Eubacterium_rectale	0.469097	8.77561e-06	0.00086488
v13937	s__Eubacterium_rectale	0.400936	0.000189382	0.00891191
v14125	s__Eubacterium_rectale	0.448132	2.42297e-05	0.00194358
v14150	s__Eubacterium_rectale	0.412235	0.000118969	0.00639479
v13375	s__Eubacterium_rectale	0.47357	7.0045e-06	0.000719891
v29257	s__Eubacterium_rectale	0.425823	6.6519e-05	0.00418029
v15737	s__Eubacterium_rectale	0.797674	2.9836e-19	1.51393e-16
v15740	s__Eubacterium_rectale	0.431045	5.28436e-05	0.0035216
v53372	s__Eubacterium_rectale	0.596178	3.4306e-09	7.35823e-07
v01690	s__Eubacterium_rectale	0.40875	0.000137555	0.00715559
v03304	s__Eubacterium_rectale	0.406263	0.000152418	0.00766962
v02680	s__Eubacterium_rectale	0.406886	0.000148563	0.00751688
v03065	s__Eubacterium_rectale	0.434283	4.57308e-05	0.00317498
v03927	s__Eubacterium_rectale	0.417851	9.38361e-05	0.00537388
v03935	s__Eubacterium_rectale	0.420408	8.41095e-05	0.00496263
v04249	s__Eubacterium_rectale	0.420535	8.36519e-05	0.0049422
v00055	s__Eubacterium_rectale	0.466807	9.83765e-06	0.000949526
v00115	s__Eubacterium_rectale	0.507157	1.1599e-06	0.000154883
v00511	s__Eubacterium_rectale	0.405105	0.000159832	0.00789805
v01005	s__Eubacterium_rectale	0.566101	2.97769e-08	5.68631e-06
v01020	s__Eubacterium_rectale	0.658889	1.70641e-11	4.69121e-09
v01268	s__Eubacterium_rectale	0.402104	0.000180632	0.00862041
v01285	s__Eubacterium_rectale	0.413302	0.00011376	0.00617918
v01321	s__Eubacterium_rectale	0.447968	2.44163e-05	0.00195551
v01354	s__Eubacterium_rectale	0.401431	0.000185622	0.00878616
v43328	s__Eubacterium_rectale	0.446629	2.59938e-05	0.00205538
v53717	s__Eubacterium_rectale	0.411619	0.000122073	0.00652215
v47171	s__Eubacterium_rectale	0.471119	7.92864e-06	0.000791064
v49313	s__Eubacterium_rectale	0.410248	0.000129259	0.00681184
v50359	s__Eubacterium_rectale	0.579117	1.2005e-08	2.40636e-06
v50387	s__Eubacterium_rectale	0.442703	3.11831e-05	0.00237478
v45617	s__Eubacterium_rectale	0.650957	3.57393e-11	9.41714e-09
v46351	s__Eubacterium_rectale	0.421692	7.95869e-05	0.00475335
v46372	s__Eubacterium_rectale	0.583311	8.88265e-09	1.81742e-06
v46546	s__Eubacterium_rectale	0.432108	5.04033e-05	0.00340835
v46920	s__Eubacterium_rectale	0.522657	4.73169e-07	7.04974e-05
v51332	s__Eubacterium_rectale	0.428704	5.86143e-05	0.0038047
v51784	s__Eubacterium_rectale	0.449904	2.22933e-05	0.00182283
v52374	s__Eubacterium_rectale	0.472732	7.30836e-06	0.000744229
v52751	s__Eubacterium_rectale	0.517235	6.5075e-07	9.20148e-05
v52958	s__Eubacterium_rectale	0.541754	1.47179e-07	2.52301e-05
v53235	s__Eubacterium_rectale	0.828315	7.93919e-22	4.82866e-19
v53492	s__Eubacterium_rectale	0.437367	3.97922e-05	0.00286343
v53772	s__Eubacterium_rectale	0.533485	2.46203e-07	3.98948e-05
v11251	s__Eubacterium_rectale	0.435494	4.33082e-05	0.00304729
v11648	s__Eubacterium_rectale	0.66479	9.70419e-12	2.72694e-09
v11743	s__Eubacterium_rectale	0.41091	0.000125741	0.00667796
v34194	s__Eubacterium_rectale	0.566268	2.94384e-08	5.63377e-06
v36056	s__Eubacterium_rectale	0.566011	2.99607e-08	5.70912e-06
v11254	s__Eubacterium_rectale	0.415059	0.000105644	0.00584732
v56165	s__Eubacterium_rectale	0.411357	0.000123419	0.00657823
v57368	s__Eubacterium_rectale	0.426135	6.56168e-05	0.00415253
v57716	s__Eubacterium_rectale	0.402475	0.000177935	0.00851308
v57717	s__Eubacterium_rectale	0.784695	2.72792e-18	1.31649e-15
v57734	s__Eubacterium_rectale	0.407266	0.000146257	0.00745627
v57918	s__Eubacterium_rectale	0.546055	1.12004e-07	1.95397e-05
v12653	s__Eubacterium_rectale	0.460853	1.31881e-05	0.00121607
v13250	s__Eubacterium_rectale	0.413081	0.00011482	0.0062068
v55704	s__Eubacterium_ramulus	0.432567	4.93811e-05	0.0033621
v42360	s__Eubacterium_ramulus	0.431418	5.19746e-05	0.0034832
v42399	s__Eubacterium_ramulus	0.422022	7.84607e-05	0.00470754
v43143	s__Eubacterium_ramulus	0.436126	4.20904e-05	0.00298526
v15128	s__Eubacterium_ramulus	0.410799	0.000126327	0.00669707
v77863	s__Eubacterium_ramulus	0.416113	0.000101033	0.0056603
v05510	s__Eubacterium_ramulus	0.449114	2.31381e-05	0.00187124
v09997	s__Eubacterium_ramulus	0.457558	1.54743e-05	0.00136725
v10122	s__Eubacterium_ramulus	0.584271	8.28581e-09	1.69922e-06
v28075	s__Eubacterium_ramulus	0.432519	4.94876e-05	0.0033622
v66238	s__Eubacterium_ramulus	0.552597	7.33855e-08	1.31646e-05
v13503	s__Eubacterium_ramulus	0.520349	5.42283e-07	7.88586e-05
v27832	s__Eubacterium_ramulus	0.430307	5.46042e-05	0.00361038
v35076	s__Eubacterium_ramulus	0.407362	0.000145677	0.00744724
v45875	s__Eubacterium_ramulus	0.415316	0.000104501	0.00579244
v46915	s__Eubacterium_ramulus	0.5869	6.84086e-09	1.41929e-06
v46980	s__Eubacterium_ramulus	0.438037	3.86021e-05	0.00280647
v13029	s__Eubacterium_ramulus	0.419393	8.78549e-05	0.00512909
v56212	s__Eubacterium_hallii	0.420263	8.46379e-05	0.00498057
v05510	s__Eubacterium_hallii	0.516962	6.612e-07	9.3048e-05
v00038	s__Eubacterium_hallii	0.465148	1.06804e-05	0.00101869
v24228	s__Eubacterium_hallii	0.458793	1.45771e-05	0.0013075
v28075	s__Eubacterium_hallii	0.454812	1.76576e-05	0.00152229
v20790	s__Eubacterium_hallii	0.466067	1.02058e-05	0.000980733
v27832	s__Eubacterium_hallii	0.533583	2.44719e-07	3.97269e-05
v71302	s__Eubacterium_hallii	0.411568	0.000122335	0.0065283
v08959	s__Eubacterium_hallii	0.416812	9.80781e-05	0.00555076
v06705	s__Eubacterium_hallii	0.417935	9.35009e-05	0.00536696
v56169	s__Eubacterium_hallii	0.657269	1.98805e-11	5.43183e-09
v51371	s__Eubacterium_hallii	0.425519	6.74069e-05	0.00421521
v53712	s__Eubacterium_hallii	0.514719	7.53089e-07	0.000104702
v28113	s__Eubacterium_hallii	0.404283	0.000165302	0.00809625
v12633	s__Eubacterium_hallii	0.416539	9.92223e-05	0.00559412
v13245	s__Eubacterium_hallii	0.470994	7.97868e-06	0.000795164
v53787	s__Eubacterium_eligens	0.423879	7.23975e-05	0.00443669
v53843	s__Eubacterium_eligens	0.42888	5.81612e-05	0.00377805
v55700	s__Eubacterium_eligens	0.497271	2.0089e-06	0.000252671
v55712	s__Eubacterium_eligens	0.509206	1.03283e-06	0.000139382
v56212	s__Eubacterium_eligens	0.535547	2.16832e-07	3.57222e-05
v56239	s__Eubacterium_eligens	0.487811	3.34437e-06	0.000389218
v56251	s__Eubacterium_eligens	0.418067	9.29785e-05	0.00534843
v56916	s__Eubacterium_eligens	0.432248	5.00895e-05	0.00339271
v57004	s__Eubacterium_eligens	0.481542	4.64969e-06	0.000512898
v42399	s__Eubacterium_eligens	0.45085	2.13195e-05	0.00176759
v42548	s__Eubacterium_eligens	0.414253	0.000109296	0.00599165
v43143	s__Eubacterium_eligens	0.412684	0.000116752	0.00629852
v43323	s__Eubacterium_eligens	0.569841	2.30291e-08	4.49437e-06
v43842	s__Eubacterium_eligens	0.459011	1.4424e-05	0.00130391
v08443	s__Eubacterium_eligens	0.486541	3.57714e-06	0.000412117
v08455	s__Eubacterium_eligens	0.480347	4.94745e-06	0.000537727
v08469	s__Eubacterium_eligens	0.457783	1.53077e-05	0.00136065
v09151	s__Eubacterium_eligens	0.454167	1.82106e-05	0.00155487
v09159	s__Eubacterium_eligens	0.408017	0.000141789	0.00730311
v44399	s__Eubacterium_eligens	0.408126	0.000141153	0.00728306
v45333	s__Eubacterium_eligens	0.424669	6.99515e-05	0.00433465
v45358	s__Eubacterium_eligens	0.43369	4.69635e-05	0.00323527
v14226	s__Eubacterium_eligens	0.532561	2.60543e-07	4.19125e-05
v14263	s__Eubacterium_eligens	0.778458	7.48906e-18	3.3757e-15
v14268	s__Eubacterium_eligens	0.527191	3.60912e-07	5.53511e-05
v15129	s__Eubacterium_eligens	0.456637	1.61768e-05	0.00142224
v79082	s__Eubacterium_eligens	0.487092	3.47436e-06	0.000403289
v83524	s__Eubacterium_eligens	0.447622	2.48154e-05	0.00197983
v05093	s__Eubacterium_eligens	0.488432	3.23577e-06	0.000381074
v05319	s__Eubacterium_eligens	0.414565	0.00010787	0.0059407
v05470	s__Eubacterium_eligens	0.440501	3.45004e-05	0.00256465
v05824	s__Eubacterium_eligens	0.540618	1.58083e-07	2.6995e-05
v77379	s__Eubacterium_eligens	0.551098	8.09152e-08	1.43702e-05
v10425	s__Eubacterium_eligens	0.602827	2.06384e-09	4.54751e-07
v10586	s__Eubacterium_eligens	0.420868	8.24617e-05	0.00488488
v10890	s__Eubacterium_eligens	0.869995	2.75368e-26	2.49512e-23
v40307	s__Eubacterium_eligens	0.465932	1.02738e-05	0.000984136
v42334	s__Eubacterium_eligens	0.442098	3.20634e-05	0.00242111
v42346	s__Eubacterium_eligens	0.484608	3.9608e-06	0.000448611
v01522	s__Eubacterium_eligens	0.454644	1.78001e-05	0.00153012
v01548	s__Eubacterium_eligens	0.534359	2.33318e-07	3.80849e-05
v02092	s__Eubacterium_eligens	0.40361	0.000169902	0.00825778
v02300	s__Eubacterium_eligens	0.779749	6.0924e-18	2.78862e-15
v02478	s__Eubacterium_eligens	0.423986	7.20601e-05	0.00442823
v22790	s__Eubacterium_eligens	0.461839	1.25678e-05	0.00116871
v23747	s__Eubacterium_eligens	0.519827	5.59189e-07	8.07397e-05
v25647	s__Eubacterium_eligens	0.464737	1.08998e-05	0.00103406
v26083	s__Eubacterium_eligens	0.433458	4.74544e-05	0.00326655
v28075	s__Eubacterium_eligens	0.439692	3.57999e-05	0.00264692
v32474	s__Eubacterium_eligens	0.448821	2.3459e-05	0.00189374
v32873	s__Eubacterium_eligens	0.481323	4.70294e-06	0.000518021
v32888	s__Eubacterium_eligens	0.445076	2.79417e-05	0.00216885
v61447	s__Eubacterium_eligens	0.708302	9.85466e-14	3.25306e-11
v64018	s__Eubacterium_eligens	0.566707	2.8568e-08	5.49087e-06
v66334	s__Eubacterium_eligens	0.427857	6.08413e-05	0.00392382
v13260	s__Eubacterium_eligens	0.460897	1.31596e-05	0.00121471
v13497	s__Eubacterium_eligens	0.492946	2.54086e-06	0.000312498
v13844	s__Eubacterium_eligens	0.505006	1.30901e-06	0.000171949
v13850	s__Eubacterium_eligens	0.404307	0.000165141	0.00809281
v13873	s__Eubacterium_eligens	0.481109	4.7557e-06	0.000521998
v13888	s__Eubacterium_eligens	0.446313	2.63789e-05	0.00207475
v14150	s__Eubacterium_eligens	0.487811	3.34437e-06	0.000389218
v14155	s__Eubacterium_eligens	0.563177	3.63226e-08	6.8625e-06
v15398	s__Eubacterium_eligens	0.409269	0.000134626	0.00702796
v15354	s__Eubacterium_eligens	0.463488	1.15915e-05	0.00109268
v15653	s__Eubacterium_eligens	0.437082	4.03096e-05	0.00289049
v15737	s__Eubacterium_eligens	0.408544	0.000138733	0.0071926
v15740	s__Eubacterium_eligens	0.655128	2.4294e-11	6.57701e-09
v15767	s__Eubacterium_eligens	0.409363	0.0001341	0.00700457
v18826	s__Eubacterium_eligens	0.431076	5.27713e-05	0.0035216
v19128	s__Eubacterium_eligens	0.442984	3.0782e-05	0.00235433
v01690	s__Eubacterium_eligens	0.430189	5.48908e-05	0.00362125
v00511	s__Eubacterium_eligens	0.410085	0.000130136	0.00683372
v01015	s__Eubacterium_eligens	0.401828	0.000182667	0.00868799
v01285	s__Eubacterium_eligens	0.489573	3.045e-06	0.000363174
v01287	s__Eubacterium_eligens	0.436803	4.08216e-05	0.00291389
v01505	s__Eubacterium_eligens	0.505362	1.28313e-06	0.000169301
v06593	s__Eubacterium_eligens	0.404916	0.000161073	0.00793729
v06637	s__Eubacterium_eligens	0.437285	3.99417e-05	0.00287186
v43328	s__Eubacterium_eligens	0.400811	0.000190339	0.00894745
v45382	s__Eubacterium_eligens	0.43943	3.62314e-05	0.00266994
v45858	s__Eubacterium_eligens	0.427432	6.19895e-05	0.00398015
v55823	s__Eubacterium_eligens	0.406217	0.000152705	0.00766962
v46992	s__Eubacterium_eligens	0.410877	0.000125914	0.00668314
v49313	s__Eubacterium_eligens	0.488016	3.30819e-06	0.000387036
v50319	s__Eubacterium_eligens	0.439351	3.6362e-05	0.00267734
v50359	s__Eubacterium_eligens	0.477463	5.74147e-06	0.00060839
v05320	s__Eubacterium_eligens	0.457698	1.53705e-05	0.00136272
v45853	s__Eubacterium_eligens	0.407314	0.000145966	0.00744913
v46351	s__Eubacterium_eligens	0.818411	6.0918e-21	3.53556e-18
v51332	s__Eubacterium_eligens	0.490807	2.85044e-06	0.000344372
v52751	s__Eubacterium_eligens	0.409472	0.000133497	0.00697722
v53492	s__Eubacterium_eligens	0.414556	0.000107912	0.0059407
v53755	s__Eubacterium_eligens	0.402745	0.000175991	0.00843825
v10900	s__Eubacterium_eligens	0.708698	9.41562e-14	3.11973e-11
v11242	s__Eubacterium_eligens	0.477922	5.6077e-06	0.000597782
v11253	s__Eubacterium_eligens	0.732422	5.29613e-15	1.90399e-12
v11743	s__Eubacterium_eligens	0.487893	3.32985e-06	0.000389058
v36019	s__Eubacterium_eligens	0.452875	1.93679e-05	0.00164052
v57334	s__Eubacterium_eligens	0.478277	5.50615e-06	0.000589078
v57368	s__Eubacterium_eligens	0.483738	4.14595e-06	0.000467227
v57716	s__Eubacterium_eligens	0.456453	1.63212e-05	0.00143013
v57717	s__Eubacterium_eligens	0.419872	8.60673e-05	0.00504462
v57734	s__Eubacterium_eligens	0.446051	2.67027e-05	0.00209096
v57749	s__Eubacterium_eligens	0.404099	0.000166548	0.0081393
v11797	s__Eubacterium_eligens	0.420229	8.47601e-05	0.00498446
v12614	s__Eubacterium_eligens	0.412401	0.000118143	0.00636198
v13250	s__Eubacterium_eligens	0.488016	3.30819e-06	0.000387036
v43047	s__Escherichia_coli	0.967442	1.68099e-49	2.13241e-45
v75834	s__Escherichia_coli	-0.463638	1.15064e-05	0.00108581
v08032	s__Escherichia_coli	0.965623	1.42829e-48	1.26829e-44
v10298	s__Escherichia_coli	0.960229	4.37675e-46	3.53315e-42
v14717	s__Escherichia_coli	0.83226	3.39953e-22	2.17173e-19
v29125	s__Escherichia_coli	0.921586	1.27571e-34	2.90463e-31
v59686	s__Escherichia_coli	0.526979	3.65538e-07	5.59638e-05
v60921	s__Escherichia_coli	0.950208	2.88476e-42	1.50683e-38
v75123	s__Escherichia_coli	0.92458	2.8516e-35	7.44754e-32
v78398	s__Escherichia_coli	0.878362	2.27902e-27	2.49842e-24
v79783	s__Escherichia_coli	0.935283	7.72586e-38	2.8585e-34
v01883	s__Escherichia_coli	0.795457	4.40352e-19	2.19676e-16
v10192	s__Escherichia_coli	0.70712	1.12863e-13	3.71184e-11
v10278	s__Escherichia_coli	0.572108	1.96758e-08	3.87399e-06
v18367	s__Escherichia_coli	0.669361	6.21237e-12	1.7795e-09
v39021	s__Escherichia_coli	0.642174	7.90302e-11	2.02824e-08
v73795	s__Escherichia_coli	0.777895	8.18983e-18	3.65448e-15
v74788	s__Escherichia_coli	0.521786	4.98196e-07	7.37313e-05
v01417	s__Escherichia_coli	0.761132	1.05144e-16	4.38339e-14
v01436	s__Escherichia_coli	0.906817	9.46784e-32	1.64848e-28
v04072	s__Escherichia_coli	0.76467	6.24426e-17	2.64037e-14
v05709	s__Escherichia_coli	0.955688	3.02604e-44	1.91933e-40
v09780	s__Escherichia_coli	0.958001	3.70889e-45	2.74452e-41
v11488	s__Escherichia_coli	0.952681	3.94754e-43	2.33689e-39
v12842	s__Escherichia_coli	0.944373	2.16694e-40	9.16286e-37
v13447	s__Escherichia_coli	0.426272	6.52235e-05	0.00414583
v13591	s__Escherichia_coli	0.481759	4.59739e-06	0.000509026
v18343	s__Escherichia_coli	0.754356	2.78293e-16	1.0983e-13
v21225	s__Escherichia_coli	0.898629	2.3356e-30	3.39994e-27
v24721	s__Escherichia_coli	0.840415	5.47818e-23	3.83032e-20
v33575	s__Escherichia_coli	0.698062	3.12308e-13	9.7994e-11
v35987	s__Escherichia_coli	0.791604	8.56487e-19	4.17881e-16
v42592	s__Escherichia_coli	0.683061	1.55508e-12	4.64942e-10
v43582	s__Escherichia_coli	0.824188	1.88469e-21	1.1232e-18
v44146	s__Escherichia_coli	0.943191	4.91045e-40	1.98199e-36
v45927	s__Escherichia_coli	0.775727	1.15358e-17	5.09629e-15
v46490	s__Escherichia_coli	0.858456	6.534e-25	5.37228e-22
v51692	s__Escherichia_coli	0.914106	4.2086e-33	8.49352e-30
v56286	s__Escherichia_coli	0.863012	1.93697e-25	1.65384e-22
v02809	s__Escherichia_coli	0.971976	4.55254e-52	1.01064e-47
v06739	s__Escherichia_coli	0.97405	2.18846e-53	8.18839e-49
v08507	s__Escherichia_coli	0.957177	7.94192e-45	5.42482e-41
v09209	s__Escherichia_coli	0.971452	9.45363e-52	1.46219e-47
v09998	s__Escherichia_coli	0.973895	2.76641e-53	8.18839e-49
v11292	s__Escherichia_coli	0.974955	5.37864e-54	4.77613e-49
v13213	s__Escherichia_coli	0.97142	9.87986e-52	1.46219e-47
v49216	s__Escherichia_coli	0.966331	6.29182e-49	6.98377e-45
v57963	s__Escherichia_coli	0.94462	1.82293e-40	8.09362e-37
v58219	s__Escherichia_coli	0.947905	1.68305e-41	8.30284e-38
v59140	s__Escherichia_coli	0.966147	7.79637e-49	7.69225e-45
v90276	s__Escherichia_coli	0.890152	4.89518e-29	5.79576e-26
v93105	s__Erysipelatoclostridium_ramosum	0.4021	0.000180664	0.00862041
v73866	s__Erysipelatoclostridium_ramosum	0.425941	6.61755e-05	0.00416756
v39052	s__Erysipelatoclostridium_ramosum	0.465212	1.06466e-05	0.00101656
v02484	s__Erysipelatoclostridium_ramosum	0.544347	1.24889e-07	2.17023e-05
v03140	s__Erysipelatoclostridium_ramosum	0.410612	0.000127313	0.00672672
v05475	s__Erysipelatoclostridium_ramosum	0.429383	5.6884e-05	0.00371958
v05571	s__Erysipelatoclostridium_ramosum	0.509207	1.03281e-06	0.000139382
v10445	s__Erysipelatoclostridium_ramosum	0.412306	0.000118616	0.00638355
v35950	s__Erysipelatoclostridium_ramosum	0.460411	1.34751e-05	0.00123387
v10923	s__Erysipelatoclostridium_ramosum	0.523472	4.50807e-07	6.75054e-05
v29907	s__Erysipelatoclostridium_ramosum	0.434205	4.58902e-05	0.00318108
v53739	s__Erysipelatoclostridium_ramosum	0.43322	4.79606e-05	0.00329629
v53794	s__Erysipelatoclostridium_ramosum	0.458201	1.50009e-05	0.0013374
v55716	s__Erysipelatoclostridium_ramosum	0.547946	9.92137e-08	1.73767e-05
v49225	s__Erysipelatoclostridium_ramosum	0.447547	2.49022e-05	0.00198319
v58541	s__Erysipelatoclostridium_ramosum	0.520231	5.46038e-07	7.92273e-05
v44027	s__Enterococcus_faecium	-0.434346	4.56015e-05	0.00316849
v05540	s__Enterococcus_faecium	-0.485184	3.84265e-06	0.000436901
v10587	s__Enterococcus_faecium	-0.429237	5.72518e-05	0.00373264
v25257	s__Enterococcus_faecium	-0.403125	0.00017329	0.00835858
v28006	s__Enterococcus_faecium	-0.442889	3.0916e-05	0.00236254
v15653	s__Enterococcus_faecium	-0.415478	0.000103787	0.00576727
v49579	s__Enterococcus_faecium	-0.417154	9.66629e-05	0.00549166
v53500	s__Enterococcus_faecium	-0.413972	0.000110598	0.00604733
v75834	s__Enterococcus_faecalis	-0.405931	0.000154512	0.00771241
v24228	s__Enterococcus_faecalis	0.404026	0.000167046	0.00815916
v01417	s__Enterococcus_faecalis	0.403149	0.00017312	0.00835858
v79948	s__Eisenbergiella_tayi	0.4057	0.000155985	0.00775116
v55664	s__Dorea_longicatena	0.426247	6.52966e-05	0.0041475
v55704	s__Dorea_longicatena	0.459319	1.42104e-05	0.00129074
v56212	s__Dorea_longicatena	0.550839	8.22874e-08	1.45847e-05
v42360	s__Dorea_longicatena	0.63375	1.65225e-10	4.13287e-08
v42399	s__Dorea_longicatena	0.527329	3.57929e-07	5.49885e-05
v42548	s__Dorea_longicatena	0.432547	4.94256e-05	0.0033621
v43143	s__Dorea_longicatena	0.656561	2.12476e-11	5.78756e-09
v08455	s__Dorea_longicatena	0.488064	3.2998e-06	0.000387036
v08572	s__Dorea_longicatena	0.421798	7.92221e-05	0.00473762
v09159	s__Dorea_longicatena	0.498583	1.86945e-06	0.000237827
v44027	s__Dorea_longicatena	0.46634	1.00681e-05	0.000969661
v44399	s__Dorea_longicatena	0.435921	4.24824e-05	0.00301065
v45358	s__Dorea_longicatena	0.450077	2.21125e-05	0.00181306
v14268	s__Dorea_longicatena	0.43966	3.58527e-05	0.00264862
v14305	s__Dorea_longicatena	0.444683	2.84552e-05	0.00219899
v15129	s__Dorea_longicatena	0.406072	0.000153621	0.00769777
v79711	s__Dorea_longicatena	0.439008	3.69344e-05	0.00271274
v05510	s__Dorea_longicatena	0.431767	5.1174e-05	0.00344687
v05575	s__Dorea_longicatena	0.401014	0.000188784	0.00888848
v05824	s__Dorea_longicatena	0.581951	9.79881e-09	1.99111e-06
v74384	s__Dorea_longicatena	0.48907	3.12776e-06	0.000370813
v76739	s__Dorea_longicatena	0.425171	6.84373e-05	0.00425567
v09997	s__Dorea_longicatena	0.520786	5.28486e-07	7.74398e-05
v10122	s__Dorea_longicatena	0.444817	2.82791e-05	0.0021893
v10307	s__Dorea_longicatena	0.418431	9.15454e-05	0.00529925
v10890	s__Dorea_longicatena	0.411128	0.000124605	0.00662555
v01522	s__Dorea_longicatena	0.531957	2.70347e-07	4.33326e-05
v01548	s__Dorea_longicatena	0.409078	0.000135696	0.00707545
v02300	s__Dorea_longicatena	0.40137	0.000186084	0.00879823
v25647	s__Dorea_longicatena	0.444159	2.91542e-05	0.00224142
v27335	s__Dorea_longicatena	0.416567	9.91047e-05	0.00559412
v27686	s__Dorea_longicatena	0.436255	4.18454e-05	0.00297112
v28075	s__Dorea_longicatena	0.49166	2.72298e-06	0.000331681
v61413	s__Dorea_longicatena	0.417694	9.44684e-05	0.00540155
v66238	s__Dorea_longicatena	0.486511	3.5829e-06	0.000412117
v13503	s__Dorea_longicatena	0.51471	7.53449e-07	0.000104702
v13844	s__Dorea_longicatena	0.472437	7.41849e-06	0.000753715
v13850	s__Dorea_longicatena	0.452588	1.96339e-05	0.00165728
v27832	s__Dorea_longicatena	0.626859	2.97122e-10	7.24831e-08
v15740	s__Dorea_longicatena	0.424567	7.02627e-05	0.00434182
v18826	s__Dorea_longicatena	0.4965	2.0952e-06	0.000262042
v19128	s__Dorea_longicatena	0.442749	3.11167e-05	0.0023738
v71302	s__Dorea_longicatena	0.400693	0.000191252	0.00897609
v61039	s__Dorea_longicatena	0.449149	2.30993e-05	0.0018698
v00093	s__Dorea_longicatena	0.457689	1.5377e-05	0.00136272
v43328	s__Dorea_longicatena	0.425834	6.64867e-05	0.00418029
v50359	s__Dorea_longicatena	0.472946	7.22974e-06	0.000739156
v50412	s__Dorea_longicatena	0.400139	0.000195569	0.00913525
v50441	s__Dorea_longicatena	0.403624	0.000169805	0.0082576
v41532	s__Dorea_longicatena	0.697911	3.17567e-13	9.92933e-11
v04691	s__Dorea_longicatena	0.435376	4.35388e-05	0.00305837
v46915	s__Dorea_longicatena	0.475594	6.31848e-06	0.000657759
v46980	s__Dorea_longicatena	0.426732	6.39244e-05	0.00407784
v51332	s__Dorea_longicatena	0.430484	5.4178e-05	0.00358487
v52751	s__Dorea_longicatena	0.441128	3.35234e-05	0.00250573
v53235	s__Dorea_longicatena	0.43536	4.3569e-05	0.00305837
v53615	s__Dorea_longicatena	0.429059	5.77025e-05	0.0037565
v11253	s__Dorea_longicatena	0.403596	0.000169996	0.00825782
v11685	s__Dorea_longicatena	0.44168	3.26852e-05	0.00245134
v11736	s__Dorea_longicatena	0.401501	0.000185097	0.00877067
v33698	s__Dorea_longicatena	0.474403	6.71421e-06	0.000691657
v34194	s__Dorea_longicatena	0.461816	1.25823e-05	0.00116871
v34425	s__Dorea_longicatena	0.448706	2.35857e-05	0.00190051
v34743	s__Dorea_longicatena	0.414512	0.000108113	0.00594438
v35851	s__Dorea_longicatena	0.427406	6.20605e-05	0.00398183
v37499	s__Dorea_longicatena	0.435605	4.30904e-05	0.00303847
v45328	s__Dorea_longicatena	0.428962	5.79521e-05	0.00376723
v05544	s__Dorea_longicatena	0.431519	5.17425e-05	0.00347551
v57368	s__Dorea_longicatena	0.403762	0.000168851	0.00822472
v57717	s__Dorea_longicatena	0.454386	1.80214e-05	0.00154168
v57749	s__Dorea_longicatena	0.454213	1.81707e-05	0.00155295
v12628	s__Dorea_longicatena	0.430665	5.37449e-05	0.00356152
v12633	s__Dorea_longicatena	0.499057	1.82135e-06	0.000232373
v12731	s__Dorea_longicatena	0.411142	0.000124533	0.00662555
v09151	s__Dorea_formicigenerans	0.404675	0.000162673	0.00800278
v09159	s__Dorea_formicigenerans	0.424502	7.04613e-05	0.00435106
v14305	s__Dorea_formicigenerans	0.423481	7.36603e-05	0.00449855
v05824	s__Dorea_formicigenerans	0.486534	3.57847e-06	0.000412117
v10122	s__Dorea_formicigenerans	0.559902	4.52763e-08	8.48196e-06
v21383	s__Dorea_formicigenerans	0.406098	0.000153456	0.00769777
v66238	s__Dorea_formicigenerans	0.595168	3.7022e-09	7.92163e-07
v13503	s__Dorea_formicigenerans	0.520845	5.26663e-07	7.73001e-05
v13844	s__Dorea_formicigenerans	0.410121	0.000129945	0.00682775
v45382	s__Dorea_formicigenerans	0.402792	0.000175657	0.00843133
v50359	s__Dorea_formicigenerans	0.414375	0.000108735	0.00596752
v46915	s__Dorea_formicigenerans	0.559441	4.66922e-08	8.674e-06
v52751	s__Dorea_formicigenerans	0.421294	8.09636e-05	0.00480897
v53235	s__Dorea_formicigenerans	0.404139	0.000166276	0.0081305
v55664	s__Coprococcus_comes	0.41502	0.000105815	0.00585065
v55704	s__Coprococcus_comes	0.477837	5.63232e-06	0.000599178
v55707	s__Coprococcus_comes	0.461912	1.25231e-05	0.00116755
v56212	s__Coprococcus_comes	0.42759	6.15616e-05	0.0039584
v57004	s__Coprococcus_comes	0.411098	0.000124762	0.00662992
v42360	s__Coprococcus_comes	0.620636	4.98611e-10	1.19341e-07
v42399	s__Coprococcus_comes	0.638236	1.11876e-10	2.83031e-08
v43143	s__Coprococcus_comes	0.483339	4.23344e-06	0.000475247
v08455	s__Coprococcus_comes	0.499477	1.77981e-06	0.000228057
v09016	s__Coprococcus_comes	0.407368	0.000145642	0.00744724
v09151	s__Coprococcus_comes	0.407553	0.000144531	0.00740996
v45097	s__Coprococcus_comes	0.449324	2.291e-05	0.00186126
v14263	s__Coprococcus_comes	0.406615	0.000150226	0.00758372
v14268	s__Coprococcus_comes	0.517844	6.28063e-07	8.93761e-05
v15129	s__Coprococcus_comes	0.584989	7.86444e-09	1.62406e-06
v79711	s__Coprococcus_comes	0.491707	2.71618e-06	0.000331306
v05510	s__Coprococcus_comes	0.476089	6.16078e-06	0.000645886
v05824	s__Coprococcus_comes	0.591952	4.71047e-09	9.95905e-07
v72975	s__Coprococcus_comes	0.475257	6.42819e-06	0.000668396
v74948	s__Coprococcus_comes	0.468024	9.25915e-06	0.00090351
v75853	s__Coprococcus_comes	0.491072	2.81023e-06	0.000339977
v76739	s__Coprococcus_comes	0.439179	3.66481e-05	0.00269394
v77379	s__Coprococcus_comes	0.442861	3.09559e-05	0.00236356
v77617	s__Coprococcus_comes	0.505484	1.27442e-06	0.000168781
v09997	s__Coprococcus_comes	0.548916	9.31998e-08	1.6388e-05
v10122	s__Coprococcus_comes	0.465539	1.04758e-05	0.00100132
v10876	s__Coprococcus_comes	0.42933	5.70177e-05	0.00372328
v10890	s__Coprococcus_comes	0.430698	5.36663e-05	0.00356152
v01522	s__Coprococcus_comes	0.482823	4.34929e-06	0.000485654
v02086	s__Coprococcus_comes	0.419169	8.87011e-05	0.00515814
v02300	s__Coprococcus_comes	0.47232	7.46217e-06	0.000757287
v26470	s__Coprococcus_comes	0.405872	0.000154886	0.00772675
v27686	s__Coprococcus_comes	0.468736	8.93548e-06	0.000877713
v28075	s__Coprococcus_comes	0.48085	4.81998e-06	0.000527749
v61447	s__Coprococcus_comes	0.424382	7.08302e-05	0.00436473
v66238	s__Coprococcus_comes	0.472914	7.24148e-06	0.000739156
v69121	s__Coprococcus_comes	0.453356	1.89297e-05	0.00160853
v13503	s__Coprococcus_comes	0.601715	2.24866e-09	4.93029e-07
v13844	s__Coprococcus_comes	0.458095	1.50782e-05	0.00134294
v13850	s__Coprococcus_comes	0.473687	6.96295e-06	0.000716449
v13873	s__Coprococcus_comes	0.412036	0.000119965	0.00644442
v35076	s__Coprococcus_comes	0.427705	6.12504e-05	0.0039441
v41380	s__Coprococcus_comes	0.485651	3.74918e-06	0.000427918
v15740	s__Coprococcus_comes	0.506212	1.22336e-06	0.000163111
v18826	s__Coprococcus_comes	0.472242	7.49174e-06	0.000758554
v19128	s__Coprococcus_comes	0.501603	1.58251e-06	0.000204547
v01690	s__Coprococcus_comes	0.415929	0.000101825	0.00568669
v00093	s__Coprococcus_comes	0.532749	2.5756e-07	4.15304e-05
v01005	s__Coprococcus_comes	0.430172	5.49328e-05	0.00362125
v01056	s__Coprococcus_comes	0.457637	1.5416e-05	0.00136481
v01505	s__Coprococcus_comes	0.402249	0.000179571	0.00857748
v06694	s__Coprococcus_comes	0.425988	6.60387e-05	0.00416756
v06705	s__Coprococcus_comes	0.406009	0.000154021	0.00769777
v45875	s__Coprococcus_comes	0.441045	3.36523e-05	0.00251325
v53717	s__Coprococcus_comes	0.414236	0.000109377	0.00599165
v50359	s__Coprococcus_comes	0.42931	5.70664e-05	0.00372328
v46351	s__Coprococcus_comes	0.447959	2.4427e-05	0.00195551
v46915	s__Coprococcus_comes	0.459117	1.43501e-05	0.00129894
v46980	s__Coprococcus_comes	0.426186	6.54702e-05	0.00415253
v51332	s__Coprococcus_comes	0.470371	8.23253e-06	0.000817709
v52751	s__Coprococcus_comes	0.517184	6.52683e-07	9.21414e-05
v10900	s__Coprococcus_comes	0.422216	7.78062e-05	0.00468727
v11253	s__Coprococcus_comes	0.424591	7.01896e-05	0.00434182
v11707	s__Coprococcus_comes	0.407347	0.000145769	0.00744763
v34194	s__Coprococcus_comes	0.404556	0.000163468	0.00802856
v35851	s__Coprococcus_comes	0.414745	0.000107052	0.00590073
v57716	s__Coprococcus_comes	0.445372	2.75602e-05	0.00214486
v57749	s__Coprococcus_comes	0.432215	5.01641e-05	0.00339518
v58509	s__Coprococcus_comes	0.426923	6.33895e-05	0.00405735
v12614	s__Coprococcus_comes	0.414998	0.000105914	0.00585249
v12633	s__Coprococcus_comes	0.517525	6.3986e-07	9.07641e-05
v12637	s__Coprococcus_comes	0.479214	5.24625e-06	0.000564674
v55704	s__Coprococcus_catus	0.431068	5.27902e-05	0.0035216
v44120	s__Coprococcus_catus	0.504554	1.34258e-06	0.000175838
v05824	s__Coprococcus_catus	0.403125	0.000173294	0.00835858
v74384	s__Coprococcus_catus	0.421483	8.03084e-05	0.00478606
v77379	s__Coprococcus_catus	0.403524	0.000170498	0.00827317
v09997	s__Coprococcus_catus	0.416986	9.73564e-05	0.00551694
v01509	s__Coprococcus_catus	0.415493	0.00010372	0.00576717
v61447	s__Coprococcus_catus	0.411369	0.000123355	0.00657823
v13503	s__Coprococcus_catus	0.402893	0.000174934	0.00841817
v41380	s__Coprococcus_catus	0.484726	3.93631e-06	0.000446977
v01690	s__Coprococcus_catus	0.437879	3.88803e-05	0.00281836
v43328	s__Coprococcus_catus	0.452754	1.94793e-05	0.00164578
v10900	s__Coprococcus_catus	0.407012	0.00014779	0.00750359
v11798	s__Coprococcus_catus	0.418064	9.29891e-05	0.00534843
v56252	s__Collinsella_aerofaciens	0.424118	7.1649e-05	0.00440907
v43842	s__Collinsella_aerofaciens	0.521791	4.98046e-07	7.37313e-05
v44399	s__Collinsella_aerofaciens	0.458892	1.45077e-05	0.00130572
v05470	s__Collinsella_aerofaciens	0.531155	2.83899e-07	4.4937e-05
v05531	s__Collinsella_aerofaciens	0.442595	3.13376e-05	0.00238246
v40506	s__Collinsella_aerofaciens	0.414239	0.000109364	0.00599165
v42334	s__Collinsella_aerofaciens	0.472913	7.24189e-06	0.000739156
v68883	s__Collinsella_aerofaciens	0.45789	1.52286e-05	0.00135498
v13873	s__Collinsella_aerofaciens	0.473515	7.02386e-06	0.000720214
v15767	s__Collinsella_aerofaciens	0.40854	0.000138752	0.0071926
v19314	s__Collinsella_aerofaciens	0.4203	8.45004e-05	0.00497907
v45858	s__Collinsella_aerofaciens	0.460727	1.32693e-05	0.00122229
v45875	s__Collinsella_aerofaciens	0.40556	0.00015688	0.00778681
v51329	s__Collinsella_aerofaciens	0.896299	5.53137e-30	7.79063e-27
[truncated: 317 more rows]
